# Supplementary material for: m6A methylation controls pluripotency of porcine induced pluripotent stem cells by targeting SOCS3/JAK2/STAT3 pathway in a YTHDF1/YTHDF2-orchestrated manner
Source: Cell Death Dis. 2019 Feb 20;10(3):171. doi: 10.1038/s41419-019-1417-4 (PMC6382841; doi:10.1038/s41419-019-1417-4)
Supplement: Supplementary file 3 — Supplementary Table 3 [file 41419_2019_1417_MOESM3_ESM.xlsx]

## Sheet: All peak Replicates 1
Chromosome	peak_start	peak_end	enrichment	start	end	strand	transcriptID	geneID	gensymbol	locate
chr1	39872	40095	4.31511	39746	39928	+	ENSSSCT00000058189	ENSSSCG00000027257	PSMB1	cds_5
chr1	542386	542586	3.23156	541136	546500	+	ENSSSCT00000004433	ENSSSCG00000004009	TCTE3	intron_0
chr1	562501	562701	3.93265	560106	563366	+	ENSSSCT00000004429	ENSSSCG00000030155	PHF10	intron_1
chr1	563043	563243	3.24536	560106	563366	+	ENSSSCT00000004429	ENSSSCG00000030155	PHF10	intron_1
chr1	571791	572001	5.05701	570637	574880	+	ENSSSCT00000004429	ENSSSCG00000030155	PHF10	intron_8
chr1	576545	576928	4.14246	576521	576603	+	ENSSSCT00000004429	ENSSSCG00000030155	PHF10	cds_11
chr1	576545	576928	4.14246	576607	578329	+	ENSSSCT00000004429	ENSSSCG00000030155	PHF10	utr3_0
chr1	577520	578091	3.96603	576607	578329	+	ENSSSCT00000004429	ENSSSCG00000030155	PHF10	utr3_0
chr1	598590	598790	2.76991	598150	600485	+	ENSSSCT00000004431	ENSSSCG00000004008	WDR27	intron_4
chr1	599005	599205	3.92403	598150	600485	+	ENSSSCT00000004431	ENSSSCG00000004008	WDR27	intron_4
chr1	612142	612342	3.00073	611341	617144	+	ENSSSCT00000004431	ENSSSCG00000004008	WDR27	intron_13
chr1	619596	619796	4.15486	619012	626316	+	ENSSSCT00000004431	ENSSSCG00000004008	WDR27	intron_15
chr1	633956	634156	3.00073	633590	635132	+	ENSSSCT00000004431	ENSSSCG00000004008	WDR27	intron_20
chr1	641985	642185	7.33323	641934	642031	+	ENSSSCT00000004431	ENSSSCG00000004008	WDR27	cds_21
chr1	641985	642185	7.33323	642032	643374	+	ENSSSCT00000004431	ENSSSCG00000004008	WDR27	intron_22
chr1	643374	643574	6.49837	643375	643477	+	ENSSSCT00000004431	ENSSSCG00000004008	WDR27	cds_22
chr1	643374	643574	6.49837	643478	653584	+	ENSSSCT00000004431	ENSSSCG00000004008	WDR27	intron_23
chr1	644665	644873	7.10407	643478	653584	+	ENSSSCT00000004431	ENSSSCG00000004008	WDR27	intron_23
chr1	645439	645639	3.23156	643478	653584	+	ENSSSCT00000004431	ENSSSCG00000004008	WDR27	intron_23
chr1	647620	647820	4.38568	643478	653584	+	ENSSSCT00000004431	ENSSSCG00000004008	WDR27	intron_23
chr1	648131	648331	5.53981	643478	653584	+	ENSSSCT00000004431	ENSSSCG00000004008	WDR27	intron_23
chr1	648587	648839	4.38568	643478	653584	+	ENSSSCT00000004431	ENSSSCG00000004008	WDR27	intron_23
chr1	649392	649592	2.76991	643478	653584	+	ENSSSCT00000004431	ENSSSCG00000004008	WDR27	intron_23
chr1	659044	659244	3.23156	653684	719871	+	ENSSSCT00000004431	ENSSSCG00000004008	WDR27	intron_24
chr1	708621	708821	4.15486	653684	719871	+	ENSSSCT00000004431	ENSSSCG00000004008	WDR27	intron_24
chr1	1422601	1422801	3.00073	1421703	1423267	+	ENSSSCT00000050017	ENSSSCG00000031703	NA	cds_5
chr1	2153190	2153390	4.41796	2153173	2153230	+	ENSSSCT00000064255	ENSSSCG00000004024	NA	cds_2
chr1	2153190	2153390	4.41796	2153231	2155845	+	ENSSSCT00000064255	ENSSSCG00000004024	NA	intron_2
chr1	2163768	2163968	6.05118	2163684	2163875	+	ENSSSCT00000064255	ENSSSCG00000004024	NA	cds_7
chr1	2163768	2163968	6.05118	2163879	2166287	+	ENSSSCT00000064255	ENSSSCG00000004024	NA	utr3_0
chr1	2164094	2164294	2.35812	2163879	2166287	+	ENSSSCT00000064255	ENSSSCG00000004024	NA	utr3_0
chr1	2491050	2491250	3.46238	2486510	2492455	+	ENSSSCT00000049529	ENSSSCG00000004022	RPS6KA2	intron_12
chr1	2522120	2522320	3.92403	2519631	2522599	+	ENSSSCT00000049529	ENSSSCG00000004022	RPS6KA2	utr3_1
chr1	2576850	2577052	2.93439	2576729	2576891	+	ENSSSCT00000004445	ENSSSCG00000004020	SFT2D1	utr5_0
chr1	2576850	2577052	2.93439	2576892	2576954	+	ENSSSCT00000004445	ENSSSCG00000004020	SFT2D1	cds_0
chr1	2576850	2577052	2.93439	2576955	2585688	+	ENSSSCT00000004445	ENSSSCG00000004020	SFT2D1	intron_0
chr1	2581858	2582153	11.0752	2576955	2585688	+	ENSSSCT00000004445	ENSSSCG00000004020	SFT2D1	intron_0
chr1	2582644	2582844	2.53258	2576955	2585688	+	ENSSSCT00000004445	ENSSSCG00000004020	SFT2D1	intron_0
chr1	3121111	3121311	2.76991	3121066	3121132	+	ENSSSCT00000041923	ENSSSCG00000004027	PDE10A	cds_0
chr1	3121111	3121311	2.76991	3121133	3238763	+	ENSSSCT00000041923	ENSSSCG00000004027	PDE10A	intron_0
chr1	3153049	3153249	2.76991	3121133	3238763	+	ENSSSCT00000041923	ENSSSCG00000004027	PDE10A	intron_0
chr1	3216552	3216753	6.69394	3121133	3238763	+	ENSSSCT00000041923	ENSSSCG00000004027	PDE10A	intron_0
chr1	3218299	3218499	6.92477	3121133	3238763	+	ENSSSCT00000041923	ENSSSCG00000004027	PDE10A	intron_0
chr1	3238763	3238963	4.26455	3238764	3238892	+	ENSSSCT00000041923	ENSSSCG00000004027	PDE10A	cds_1
chr1	3238763	3238963	4.26455	3238893	3285108	+	ENSSSCT00000041923	ENSSSCG00000004027	PDE10A	intron_1
chr1	3241913	3242113	3.92403	3238893	3285108	+	ENSSSCT00000041923	ENSSSCG00000004027	PDE10A	intron_1
chr1	3275557	3275757	3.46238	3238893	3285108	+	ENSSSCT00000041923	ENSSSCG00000004027	PDE10A	intron_1
chr1	5845220	5845420	3.23156	5698674	5858869	+	ENSSSCT00000048870	ENSSSCG00000004032	PRKN	intron_1
chr1	5861374	5861574	3.00073	5859099	5922520	+	ENSSSCT00000048870	ENSSSCG00000004032	PRKN	intron_2
chr1	6547602	6547802	3.00073	6525253	6692614	+	ENSSSCT00000048870	ENSSSCG00000004032	PRKN	intron_8
chr1	6576437	6576637	5.07816	6525253	6692614	+	ENSSSCT00000048870	ENSSSCG00000004032	PRKN	intron_8
chr1	6705696	6705896	2.76991	6692699	6724332	+	ENSSSCT00000048870	ENSSSCG00000004032	PRKN	intron_9
chr1	6712627	6712827	4.10231	6692699	6724332	+	ENSSSCT00000048870	ENSSSCG00000004032	PRKN	intron_9
chr1	6773743	6773943	3.00073	6772565	6807714	+	ENSSSCT00000004461	ENSSSCG00000004033	AGPAT4	intron_0
chr1	6788946	6789146	3.00073	6772565	6807714	+	ENSSSCT00000004461	ENSSSCG00000004033	AGPAT4	intron_0
chr1	6791601	6791801	4.38568	6772565	6807714	+	ENSSSCT00000004461	ENSSSCG00000004033	AGPAT4	intron_0
chr1	6806765	6806965	2.48023	6772565	6807714	+	ENSSSCT00000004461	ENSSSCG00000004033	AGPAT4	intron_0
chr1	6824766	6824966	3.46238	6807980	6864826	+	ENSSSCT00000004461	ENSSSCG00000004033	AGPAT4	intron_1
chr1	6842823	6843023	4.61651	6807980	6864826	+	ENSSSCT00000004461	ENSSSCG00000004033	AGPAT4	intron_1
chr1	6858739	6858939	3.00073	6807980	6864826	+	ENSSSCT00000004461	ENSSSCG00000004033	AGPAT4	intron_1
chr1	6874380	6874580	2.63552	6873342	6876095	+	ENSSSCT00000004461	ENSSSCG00000004033	AGPAT4	intron_4
chr1	6880595	6880894	4.87479	6880547	6880745	+	ENSSSCT00000004461	ENSSSCG00000004033	AGPAT4	cds_6
chr1	6880595	6880894	4.87479	6880746	6883018	+	ENSSSCT00000004461	ENSSSCG00000004033	AGPAT4	intron_7
chr1	6921140	6921340	2.96509	6921127	6921189	+	ENSSSCT00000045160	ENSSSCG00000032396	NA	cds_2
chr1	6921140	6921340	2.96509	6921190	6922926	+	ENSSSCT00000045160	ENSSSCG00000032396	NA	intron_2
chr1	7098384	7098584	4.84734	7098039	7099876	+	ENSSSCT00000055744	ENSSSCG00000004038	PLG	intron_12
chr1	7590237	7590477	4.09635	7590263	7591632	+	ENSSSCT00000042694	ENSSSCG00000004048	TCP1	utr5_0
chr1	7598305	7598544	5.39155	7598206	7598381	+	ENSSSCT00000042694	ENSSSCG00000004048	TCP1	cds_4
chr1	7598305	7598544	5.39155	7598382	7598842	+	ENSSSCT00000042694	ENSSSCG00000004048	TCP1	intron_5
chr1	7598842	7599042	2.38924	7598843	7598966	+	ENSSSCT00000042694	ENSSSCG00000004048	TCP1	cds_5
chr1	7598842	7599042	2.38924	7598967	7599265	+	ENSSSCT00000042694	ENSSSCG00000004048	TCP1	intron_6
chr1	7600547	7600984	5.03726	7600413	7600626	+	ENSSSCT00000042694	ENSSSCG00000004048	TCP1	cds_8
chr1	7600547	7600984	5.03726	7600630	7600703	+	ENSSSCT00000042694	ENSSSCG00000004048	TCP1	utr3_0
chr1	7691102	7691302	3.87238	7688881	7691724	+	ENSSSCT00000056447	ENSSSCG00000040317	SOD2	utr3_0
chr1	8208640	8208840	3.69321	8208084	8209052	+	ENSSSCT00000004481	ENSSSCG00000004053	TAGAP	utr5_0
chr1	8252971	8253171	3.92403	8249406	8258342	+	ENSSSCT00000061102	ENSSSCG00000004055	RSPH3	intron_1
chr1	8261256	8261456	2.81846	8261200	8261403	+	ENSSSCT00000061102	ENSSSCG00000004055	RSPH3	cds_3
chr1	8261256	8261456	2.81846	8261404	8263145	+	ENSSSCT00000061102	ENSSSCG00000004055	RSPH3	intron_4
chr1	8264676	8264876	2.97913	8263309	8264854	+	ENSSSCT00000061102	ENSSSCG00000004055	RSPH3	intron_5
chr1	8264676	8264876	2.97913	8264855	8264941	+	ENSSSCT00000061102	ENSSSCG00000004055	RSPH3	cds_5
chr1	8265403	8265739	15.718	8265353	8265636	+	ENSSSCT00000061102	ENSSSCG00000004055	RSPH3	cds_6
chr1	8411668	8411868	6.00146	8404573	8429563	+	ENSSSCT00000004487	ENSSSCG00000004058	EZR	intron_1
chr1	8421108	8421308	3.00073	8404573	8429563	+	ENSSSCT00000004487	ENSSSCG00000004058	EZR	intron_1
chr1	8437129	8437339	8.27386	8437041	8437187	+	ENSSSCT00000004487	ENSSSCG00000004058	EZR	cds_5
chr1	8437129	8437339	8.27386	8437188	8444129	+	ENSSSCT00000004487	ENSSSCG00000004058	EZR	intron_6
chr1	8442127	8442327	2.91197	8437188	8444129	+	ENSSSCT00000004487	ENSSSCG00000004058	EZR	intron_6
chr1	8449050	8449334	6.78296	8449051	8449181	+	ENSSSCT00000004487	ENSSSCG00000004058	EZR	cds_8
chr1	8449050	8449334	6.78296	8449182	8449791	+	ENSSSCT00000004487	ENSSSCG00000004058	EZR	intron_9
chr1	8449804	8450039	5.02429	8449792	8449952	+	ENSSSCT00000004487	ENSSSCG00000004058	EZR	cds_9
chr1	8449804	8450039	5.02429	8449953	8450208	+	ENSSSCT00000004487	ENSSSCG00000004058	EZR	intron_10
chr1	8450252	8450480	5.84341	8450209	8450301	+	ENSSSCT00000004487	ENSSSCG00000004058	EZR	cds_10
chr1	8450252	8450480	5.84341	8450302	8451465	+	ENSSSCT00000004487	ENSSSCG00000004058	EZR	intron_11
chr1	8451906	8452160	2.90263	8451807	8451968	+	ENSSSCT00000004487	ENSSSCG00000004058	EZR	cds_12
chr1	8451906	8452160	2.90263	8451972	8452747	+	ENSSSCT00000004487	ENSSSCG00000004058	EZR	utr3_0
chr1	8565417	8565786	10.5351	8562271	8567087	+	ENSSSCT00000042927	ENSSSCG00000033107	DYNLT1	utr3_0
chr1	8566227	8566457	3.08639	8562271	8567087	+	ENSSSCT00000042927	ENSSSCG00000033107	DYNLT1	utr3_0
chr1	8566673	8567005	4.06093	8562271	8567087	+	ENSSSCT00000042927	ENSSSCG00000033107	DYNLT1	utr3_0
chr1	8937197	8937397	6.00146	8935218	8949348	+	ENSSSCT00000039355	ENSSSCG00000012314	SERAC1	intron_0
chr1	8943127	8943327	3.92403	8935218	8949348	+	ENSSSCT00000039355	ENSSSCG00000012314	SERAC1	intron_0
chr1	8974643	8974843	3.46238	8964166	8975155	+	ENSSSCT00000039355	ENSSSCG00000012314	SERAC1	intron_7
chr1	8975158	8975358	5.07816	8975156	8975269	+	ENSSSCT00000039355	ENSSSCG00000012314	SERAC1	cds_7
chr1	8975158	8975358	5.07816	8975270	8977546	+	ENSSSCT00000039355	ENSSSCG00000012314	SERAC1	intron_8
chr1	8977546	8977746	4.12494	8977547	8977709	+	ENSSSCT00000039355	ENSSSCG00000012314	SERAC1	cds_8
chr1	8977546	8977746	4.12494	8977710	8991773	+	ENSSSCT00000039355	ENSSSCG00000012314	SERAC1	intron_9
chr1	9000505	9000736	8.82661	9000092	9000884	+	ENSSSCT00000039355	ENSSSCG00000012314	SERAC1	utr3_1
chr1	9621766	9621966	5.53981	9621742	9624056	+	ENSSSCT00000053025	ENSSSCG00000038527	NA	utr3_0
chr1	9667955	9668155	8.28236	9667929	9668016	+	ENSSSCT00000004492	ENSSSCG00000004063	TMEM242	cds_0
chr1	9667955	9668155	8.28236	9668017	9668501	+	ENSSSCT00000004492	ENSSSCG00000004063	TMEM242	intron_0
chr1	9668501	9668701	6.61644	9668502	9668602	+	ENSSSCT00000004492	ENSSSCG00000004063	TMEM242	cds_1
chr1	9668501	9668701	6.61644	9668603	9671386	+	ENSSSCT00000004492	ENSSSCG00000004063	TMEM242	intron_1
chr1	9676987	9677187	2.76991	9671525	9717635	+	ENSSSCT00000004492	ENSSSCG00000004063	TMEM242	intron_2
chr1	9689236	9689436	4.38568	9671525	9717635	+	ENSSSCT00000004492	ENSSSCG00000004063	TMEM242	intron_2
chr1	11572543	11572743	8.54054	11569233	11584816	+	ENSSSCT00000054905	ENSSSCG00000024361	TFB1M	intron_1
chr1	11581023	11581223	3.92403	11569233	11584816	+	ENSSSCT00000054905	ENSSSCG00000024361	TFB1M	intron_1
chr1	11581825	11582025	3.92403	11569233	11584816	+	ENSSSCT00000054905	ENSSSCG00000024361	TFB1M	intron_1
chr1	11587937	11588137	2.70816	11586426	11595993	+	ENSSSCT00000054905	ENSSSCG00000024361	TFB1M	intron_3
chr1	11618124	11618896	5.55863	11596114	11639845	+	ENSSSCT00000054905	ENSSSCG00000024361	TFB1M	intron_4
chr1	11629554	11629754	3.46238	11596114	11639845	+	ENSSSCT00000054905	ENSSSCG00000024361	TFB1M	intron_4
chr1	11635200	11635469	8.30972	11596114	11639845	+	ENSSSCT00000054905	ENSSSCG00000024361	TFB1M	intron_4
chr1	11639947	11640151	4.63665	11639846	11639973	+	ENSSSCT00000054905	ENSSSCG00000024361	TFB1M	cds_5
chr1	11639947	11640151	4.63665	11639974	11648137	+	ENSSSCT00000054905	ENSSSCG00000024361	TFB1M	intron_5
chr1	11641170	11641370	3.69321	11639974	11648137	+	ENSSSCT00000054905	ENSSSCG00000024361	TFB1M	intron_5
chr1	11643631	11643831	2.15817	11639974	11648137	+	ENSSSCT00000054905	ENSSSCG00000024361	TFB1M	intron_5
chr1	11648166	11648551	3.25591	11648138	11648363	+	ENSSSCT00000054905	ENSSSCG00000024361	TFB1M	cds_6
chr1	11648166	11648551	3.25591	11648367	11652934	+	ENSSSCT00000054905	ENSSSCG00000024361	TFB1M	utr3_0
chr1	11649787	11649987	3.49303	11648367	11652934	+	ENSSSCT00000054905	ENSSSCG00000024361	TFB1M	utr3_0
chr1	11652161	11652429	5.7075	11648367	11652934	+	ENSSSCT00000054905	ENSSSCG00000024361	TFB1M	utr3_0
chr1	12297678	12298295	7.99817	12297377	12298173	+	ENSSSCT00000004500	ENSSSCG00000004071	NA	utr5_0
chr1	12297678	12298295	7.99817	12298174	12298225	+	ENSSSCT00000004500	ENSSSCG00000004071	NA	cds_0
chr1	12297678	12298295	7.99817	12298226	12353963	+	ENSSSCT00000004500	ENSSSCG00000004071	NA	intron_0
chr1	12304116	12304316	4.38568	12298226	12353963	+	ENSSSCT00000004500	ENSSSCG00000004071	NA	intron_0
chr1	12371198	12371398	3.23156	12369945	12373576	+	ENSSSCT00000004500	ENSSSCG00000004071	NA	intron_4
chr1	12376123	12376323	6.69394	12376070	12376129	+	ENSSSCT00000004500	ENSSSCG00000004071	NA	cds_6
chr1	12376123	12376323	6.69394	12376130	12381441	+	ENSSSCT00000004500	ENSSSCG00000004071	NA	intron_6
chr1	12381441	12381641	4.27052	12381442	12381510	+	ENSSSCT00000004500	ENSSSCG00000004071	NA	cds_7
chr1	12381441	12381641	4.27052	12381511	12382020	+	ENSSSCT00000004500	ENSSSCG00000004071	NA	intron_7
chr1	12386269	12386469	3.23156	12382168	12387962	+	ENSSSCT00000004500	ENSSSCG00000004071	NA	intron_8
chr1	12391910	12392110	3.53107	12391906	12392114	+	ENSSSCT00000004500	ENSSSCG00000004071	NA	cds_10
chr1	12393996	12394196	4.61651	12392695	12395388	+	ENSSSCT00000004500	ENSSSCG00000004071	NA	intron_11
chr1	13353700	13353900	4.38568	13340483	13408872	+	ENSSSCT00000004504	ENSSSCG00000004075	RGS17	intron_0
chr1	13368967	13369167	3.00073	13340483	13408872	+	ENSSSCT00000004504	ENSSSCG00000004075	RGS17	intron_0
chr1	13384266	13384466	2.76991	13340483	13408872	+	ENSSSCT00000004504	ENSSSCG00000004075	RGS17	intron_0
chr1	13430753	13431092	7.4435	13430754	13430988	+	ENSSSCT00000004504	ENSSSCG00000004075	RGS17	cds_2
chr1	13430753	13431092	7.4435	13430989	13438229	+	ENSSSCT00000004504	ENSSSCG00000004075	RGS17	intron_3
chr1	13434187	13434416	12.6954	13430989	13438229	+	ENSSSCT00000004504	ENSSSCG00000004075	RGS17	intron_3
chr1	13439639	13439839	4.84734	13438419	13442039	+	ENSSSCT00000004504	ENSSSCG00000004075	RGS17	utr3_0
chr1	13447737	13447943	4.74026	13446791	13449720	+	ENSSSCT00000004505	ENSSSCG00000004076	MTRF1L	intron_0
chr1	13448358	13448558	4.66009	13446791	13449720	+	ENSSSCT00000004505	ENSSSCG00000004076	MTRF1L	intron_0
chr1	13449920	13450135	5.95533	13449801	13452687	+	ENSSSCT00000004505	ENSSSCG00000004076	MTRF1L	intron_1
chr1	13450587	13450787	3.01423	13449801	13452687	+	ENSSSCT00000004505	ENSSSCG00000004076	MTRF1L	intron_1
chr1	13457038	13457238	4.28797	13457000	13457927	+	ENSSSCT00000004505	ENSSSCG00000004076	MTRF1L	intron_5
chr1	13457989	13458189	3.00073	13457928	13458125	+	ENSSSCT00000004505	ENSSSCG00000004076	MTRF1L	cds_6
chr1	13457989	13458189	3.00073	13458129	13458290	+	ENSSSCT00000004505	ENSSSCG00000004076	MTRF1L	utr3_0
chr1	13470405	13470698	6.92477	13467686	13472924	+	ENSSSCT00000004506	ENSSSCG00000004077	FBXO5	intron_0
chr1	13475262	13475462	6.23229	13473643	13475734	+	ENSSSCT00000004506	ENSSSCG00000004077	FBXO5	intron_1
chr1	13476165	13476365	5.07816	13475826	13476753	+	ENSSSCT00000004506	ENSSSCG00000004077	FBXO5	intron_2
chr1	13476896	13477096	3.69321	13476754	13476936	+	ENSSSCT00000004506	ENSSSCG00000004077	FBXO5	cds_3
chr1	13476896	13477096	3.69321	13476937	13477627	+	ENSSSCT00000004506	ENSSSCG00000004077	FBXO5	intron_3
chr1	13477627	13477827	3.69321	13477628	13477876	+	ENSSSCT00000004506	ENSSSCG00000004077	FBXO5	cds_4
chr1	13666308	13666508	4.38568	13665386	13667272	+	ENSSSCT00000065019	ENSSSCG00000031720	NA	intron_9
chr1	13715781	13715981	6.18742	13715672	13715895	+	ENSSSCT00000030512	ENSSSCG00000004081	NA	utr5_0
chr1	13715781	13715981	6.18742	13715896	13723160	+	ENSSSCT00000030512	ENSSSCG00000004081	NA	intron_0
chr1	13770876	13771076	4.61651	13723448	13803994	+	ENSSSCT00000030512	ENSSSCG00000004081	NA	intron_1
chr1	13834641	13834841	3.46238	13834563	13834646	+	ENSSSCT00000030512	ENSSSCG00000004081	NA	cds_3
chr1	13834641	13834841	3.46238	13834647	13841700	+	ENSSSCT00000030512	ENSSSCG00000004081	NA	intron_4
chr1	13841700	13841900	5.53981	13841701	13841790	+	ENSSSCT00000030512	ENSSSCG00000004081	NA	cds_4
chr1	13841700	13841900	5.53981	13841791	13842702	+	ENSSSCT00000030512	ENSSSCG00000004081	NA	intron_5
chr1	13848026	13848238	8.47905	13847997	13848193	+	ENSSSCT00000030512	ENSSSCG00000004081	NA	cds_6
chr1	13848026	13848238	8.47905	13848194	13851598	+	ENSSSCT00000030512	ENSSSCG00000004081	NA	intron_7
chr1	13872534	13872734	4.61651	13872511	13872623	+	ENSSSCT00000030512	ENSSSCG00000004081	NA	cds_11
chr1	13872534	13872734	4.61651	13872624	13873158	+	ENSSSCT00000030512	ENSSSCG00000004081	NA	intron_12
chr1	13873158	13873388	7.61724	13873159	13873327	+	ENSSSCT00000030512	ENSSSCG00000004081	NA	cds_12
chr1	13873158	13873388	7.61724	13873328	13878490	+	ENSSSCT00000030512	ENSSSCG00000004081	NA	intron_13
chr1	13882474	13882704	5.30899	13882413	13882577	+	ENSSSCT00000030512	ENSSSCG00000004081	NA	cds_15
chr1	13882474	13882704	5.30899	13882578	13883038	+	ENSSSCT00000030512	ENSSSCG00000004081	NA	intron_16
chr1	13883038	13883238	2.76991	13883039	13883191	+	ENSSSCT00000030512	ENSSSCG00000004081	NA	cds_16
chr1	13883038	13883238	2.76991	13883192	13884170	+	ENSSSCT00000030512	ENSSSCG00000004081	NA	intron_17
chr1	13890447	13890690	7.48069	13890420	13890584	+	ENSSSCT00000030512	ENSSSCG00000004081	NA	cds_20
chr1	13890447	13890690	7.48069	13890585	13892794	+	ENSSSCT00000030512	ENSSSCG00000004081	NA	intron_21
chr1	13892794	13892994	5.07816	13892795	13892929	+	ENSSSCT00000030512	ENSSSCG00000004081	NA	cds_21
chr1	13892794	13892994	5.07816	13892930	13895563	+	ENSSSCT00000030512	ENSSSCG00000004081	NA	intron_22
chr1	13907623	13907823	2.76991	13906948	13909644	+	ENSSSCT00000030512	ENSSSCG00000004081	NA	intron_30
chr1	13951347	13951547	3.00073	13913551	14042932	+	ENSSSCT00000030512	ENSSSCG00000004081	NA	intron_33
chr1	13984395	13984595	6.21566	13913551	14042932	+	ENSSSCT00000030512	ENSSSCG00000004081	NA	intron_33
chr1	13986800	13987000	4.84734	13913551	14042932	+	ENSSSCT00000030512	ENSSSCG00000004081	NA	intron_33
chr1	13991075	13991275	4.15486	13913551	14042932	+	ENSSSCT00000030512	ENSSSCG00000004081	NA	intron_33
chr1	14002225	14002488	6.23229	13913551	14042932	+	ENSSSCT00000030512	ENSSSCG00000004081	NA	intron_33
chr1	14004567	14004881	10.5962	13913551	14042932	+	ENSSSCT00000030512	ENSSSCG00000004081	NA	intron_33
chr1	14006410	14006672	8.12296	13913551	14042932	+	ENSSSCT00000030512	ENSSSCG00000004081	NA	intron_33
chr1	14028672	14028872	3.7405	14024829	14028893	+	ENSSSCT00000031249	ENSSSCG00000021273	NA	intron_3
chr1	14028672	14028872	3.7405	13913551	14042932	+	ENSSSCT00000030512	ENSSSCG00000004081	NA	intron_33
chr1	14037806	14038006	3.92403	13913551	14042932	+	ENSSSCT00000030512	ENSSSCG00000004081	NA	intron_33
chr1	14184754	14184954	4.01209	14184673	14184873	+	ENSSSCT00000004511	ENSSSCG00000004082	NA	cds_11
chr1	14184754	14184954	4.01209	14184874	14186644	+	ENSSSCT00000004511	ENSSSCG00000004082	NA	intron_11
chr1	14186721	14186921	7.15559	14186645	14186773	+	ENSSSCT00000004511	ENSSSCG00000004082	NA	cds_12
chr1	14186721	14186921	7.15559	14186774	14188621	+	ENSSSCT00000004511	ENSSSCG00000004082	NA	intron_12
chr1	14188998	14189198	3.92403	14188835	14190407	+	ENSSSCT00000004511	ENSSSCG00000004082	NA	intron_13
chr1	14191604	14191804	5.07816	14190501	14191922	+	ENSSSCT00000004511	ENSSSCG00000004082	NA	intron_14
chr1	14195081	14195326	9.00219	14191982	14200726	+	ENSSSCT00000004511	ENSSSCG00000004082	NA	intron_15
chr1	14198079	14198279	4.61651	14191982	14200726	+	ENSSSCT00000004511	ENSSSCG00000004082	NA	intron_15
chr1	14201047	14201247	2.5053	14200968	14201703	+	ENSSSCT00000004511	ENSSSCG00000004082	NA	utr3_0
chr1	14797030	14797230	7.45733	14795886	14800956	+	ENSSSCT00000004520	ENSSSCG00000004089	RMND1	intron_0
chr1	14797030	14797230	7.45733	14795886	14800956	+	ENSSSCT00000066077	ENSSSCG00000004089	RMND1	intron_0
chr1	14802498	14802698	7.11268	14801448	14810159	+	ENSSSCT00000004520	ENSSSCG00000004089	RMND1	intron_1
chr1	14802498	14802698	7.11268	14801448	14810159	+	ENSSSCT00000066077	ENSSSCG00000004089	RMND1	intron_1
chr1	14806173	14806373	3.00073	14801448	14810159	+	ENSSSCT00000004520	ENSSSCG00000004089	RMND1	intron_1
chr1	14806173	14806373	3.00073	14801448	14810159	+	ENSSSCT00000066077	ENSSSCG00000004089	RMND1	intron_1
chr1	14809480	14809680	6.92477	14801448	14810159	+	ENSSSCT00000004520	ENSSSCG00000004089	RMND1	intron_1
chr1	14809480	14809680	6.92477	14801448	14810159	+	ENSSSCT00000066077	ENSSSCG00000004089	RMND1	intron_1
chr1	14813785	14813985	3.00073	14813456	14815781	+	ENSSSCT00000004520	ENSSSCG00000004089	RMND1	intron_3
chr1	14813785	14813985	3.00073	14813456	14815781	+	ENSSSCT00000066077	ENSSSCG00000004089	RMND1	intron_3
chr1	14818800	14819000	3.00073	14817649	14820202	+	ENSSSCT00000004520	ENSSSCG00000004089	RMND1	intron_5
chr1	14818800	14819000	3.00073	14817649	14820202	+	ENSSSCT00000066077	ENSSSCG00000004089	RMND1	intron_5
chr1	14851383	14851583	3.00073	14851176	14851806	+	ENSSSCT00000004520	ENSSSCG00000004089	RMND1	intron_10
chr1	14851383	14851583	3.00073	14851176	14851806	+	ENSSSCT00000066077	ENSSSCG00000004089	RMND1	intron_10
chr1	14879109	14879309	5.07816	14866882	14885959	+	ENSSSCT00000059490	ENSSSCG00000004090	ZBTB2	intron_0
chr1	14893059	14893624	18.6974	14893553	14897541	+	ENSSSCT00000059490	ENSSSCG00000004090	ZBTB2	utr3_0
chr1	14893059	14893624	18.6974	14892181	14893549	+	ENSSSCT00000059490	ENSSSCG00000004090	ZBTB2	cds_1
chr1	14894254	14894454	5.483	14893553	14897541	+	ENSSSCT00000059490	ENSSSCG00000004090	ZBTB2	utr3_0
chr1	16010892	16011295	9.62776	16010848	16011111	+	ENSSSCT00000042802	ENSSSCG00000035574	NA	cds_1
chr1	16010892	16011295	9.62776	16011112	16011832	+	ENSSSCT00000042802	ENSSSCG00000035574	NA	intron_1
chr1	16011853	16012273	7.70867	16011833	16012108	+	ENSSSCT00000042802	ENSSSCG00000035574	NA	cds_2
chr1	16011853	16012273	7.70867	16012109	16012767	+	ENSSSCT00000042802	ENSSSCG00000035574	NA	intron_2
chr1	16012767	16013482	7.37148	16012768	16012889	+	ENSSSCT00000042802	ENSSSCG00000035574	NA	cds_3
chr1	16258488	16258707	3.79481	16258380	16258531	+	ENSSSCT00000052785	ENSSSCG00000004105	NUP43	cds_5
chr1	16258488	16258707	3.79481	16258532	16261562	+	ENSSSCT00000052785	ENSSSCG00000004105	NUP43	intron_5
chr1	16259582	16259782	3.23156	16258532	16261562	+	ENSSSCT00000052785	ENSSSCG00000004105	NUP43	intron_5
chr1	16265857	16266201	4.01958	16265319	16266677	+	ENSSSCT00000052785	ENSSSCG00000004105	NUP43	utr3_0
chr1	16288592	16288792	3.00073	16283115	16290201	+	ENSSSCT00000064835	ENSSSCG00000004106	LATS1	intron_0
chr1	16290843	16291043	6.92477	16290350	16299707	+	ENSSSCT00000064835	ENSSSCG00000004106	LATS1	intron_1
chr1	16291774	16291974	7.84807	16290350	16299707	+	ENSSSCT00000064835	ENSSSCG00000004106	LATS1	intron_1
chr1	16294932	16295132	4.61651	16290350	16299707	+	ENSSSCT00000064835	ENSSSCG00000004106	LATS1	intron_1
chr1	16303934	16304134	5.37072	16303725	16304307	+	ENSSSCT00000064835	ENSSSCG00000004106	LATS1	cds_3
chr1	16316904	16317320	12.9262	16316808	16317314	+	ENSSSCT00000064835	ENSSSCG00000004106	LATS1	cds_6
chr1	16316904	16317320	12.9262	16317318	16321581	+	ENSSSCT00000064835	ENSSSCG00000004106	LATS1	utr3_0
chr1	16332694	16332914	6.62601	16331561	16335742	+	ENSSSCT00000023948	ENSSSCG00000004104	KATNA1	intron_1
chr1	16341665	16341865	3.6123	16341534	16341714	+	ENSSSCT00000023948	ENSSSCG00000004104	KATNA1	cds_2
chr1	16341665	16341865	3.6123	16341715	16352298	+	ENSSSCT00000023948	ENSSSCG00000004104	KATNA1	intron_4
chr1	16342320	16342520	3.90692	16341715	16352298	+	ENSSSCT00000023948	ENSSSCG00000004104	KATNA1	intron_4
chr1	16345963	16346163	3.69321	16341715	16352298	+	ENSSSCT00000023948	ENSSSCG00000004104	KATNA1	intron_4
chr1	16347108	16347308	4.38568	16341715	16352298	+	ENSSSCT00000023948	ENSSSCG00000004104	KATNA1	intron_4
chr1	16347473	16347673	2.76991	16341715	16352298	+	ENSSSCT00000023948	ENSSSCG00000004104	KATNA1	intron_4
chr1	16352298	16352608	12.4646	16352299	16352420	+	ENSSSCT00000023948	ENSSSCG00000004104	KATNA1	cds_3
chr1	16352298	16352608	12.4646	16352421	16354442	+	ENSSSCT00000023948	ENSSSCG00000004104	KATNA1	intron_5
chr1	16352699	16352899	2.76991	16352421	16354442	+	ENSSSCT00000023948	ENSSSCG00000004104	KATNA1	intron_5
chr1	16354449	16354675	6.61996	16354443	16354548	+	ENSSSCT00000023948	ENSSSCG00000004104	KATNA1	cds_4
chr1	16354449	16354675	6.61996	16354549	16355944	+	ENSSSCT00000023948	ENSSSCG00000004104	KATNA1	intron_6
chr1	16355339	16355539	5.27993	16354549	16355944	+	ENSSSCT00000023948	ENSSSCG00000004104	KATNA1	intron_6
chr1	16355944	16356273	12.837	16355945	16356103	+	ENSSSCT00000023948	ENSSSCG00000004104	KATNA1	cds_5
chr1	16355944	16356273	12.837	16356104	16357013	+	ENSSSCT00000023948	ENSSSCG00000004104	KATNA1	intron_7
chr1	16357075	16357301	5.38359	16357014	16357140	+	ENSSSCT00000023948	ENSSSCG00000004104	KATNA1	cds_6
chr1	16357075	16357301	5.38359	16357141	16357847	+	ENSSSCT00000023948	ENSSSCG00000004104	KATNA1	intron_8
chr1	16357847	16358047	10.9998	16357848	16357982	+	ENSSSCT00000023948	ENSSSCG00000004104	KATNA1	cds_7
chr1	16357847	16358047	10.9998	16357983	16358926	+	ENSSSCT00000023948	ENSSSCG00000004104	KATNA1	intron_9
chr1	16360550	16360772	8.33923	16360451	16360646	+	ENSSSCT00000023948	ENSSSCG00000004104	KATNA1	cds_9
chr1	16360550	16360772	8.33923	16360650	16360800	+	ENSSSCT00000023948	ENSSSCG00000004104	KATNA1	utr3_0
chr1	16406209	16406409	4.23847	16406194	16406258	+	ENSSSCT00000024741	ENSSSCG00000028867	PPIL4	cds_2
chr1	16406209	16406409	4.23847	16406259	16406807	+	ENSSSCT00000024741	ENSSSCG00000028867	PPIL4	intron_2
chr1	16406807	16407007	3.92403	16406808	16406925	+	ENSSSCT00000024741	ENSSSCG00000028867	PPIL4	cds_3
chr1	16406807	16407007	3.92403	16406926	16407561	+	ENSSSCT00000024741	ENSSSCG00000028867	PPIL4	intron_3
chr1	16413835	16414143	13.157	16413832	16413956	+	ENSSSCT00000024741	ENSSSCG00000028867	PPIL4	cds_7
chr1	16413835	16414143	13.157	16413957	16415660	+	ENSSSCT00000024741	ENSSSCG00000028867	PPIL4	intron_7
chr1	16415660	16415881	13.6742	16415661	16415727	+	ENSSSCT00000024741	ENSSSCG00000028867	PPIL4	cds_8
chr1	16415660	16415881	13.6742	16415728	16420172	+	ENSSSCT00000024741	ENSSSCG00000028867	PPIL4	intron_8
chr1	16420172	16420372	17.0811	16420173	16420284	+	ENSSSCT00000024741	ENSSSCG00000028867	PPIL4	cds_9
chr1	16420172	16420372	17.0811	16420285	16423842	+	ENSSSCT00000024741	ENSSSCG00000028867	PPIL4	intron_9
chr1	16420681	16420881	4.61651	16420285	16423842	+	ENSSSCT00000024741	ENSSSCG00000028867	PPIL4	intron_9
chr1	16429211	16429411	3.89578	16429101	16429248	+	ENSSSCT00000024741	ENSSSCG00000028867	PPIL4	cds_11
chr1	16429211	16429411	3.89578	16429249	16442856	+	ENSSSCT00000024741	ENSSSCG00000028867	PPIL4	intron_11
chr1	16430935	16431135	2.76991	16429249	16442856	+	ENSSSCT00000024741	ENSSSCG00000028867	PPIL4	intron_11
chr1	16443335	16443535	3.23156	16443109	16446849	+	ENSSSCT00000024741	ENSSSCG00000028867	PPIL4	utr3_0
chr1	16445960	16446196	6.76543	16443109	16446849	+	ENSSSCT00000024741	ENSSSCG00000028867	PPIL4	utr3_0
chr1	19616924	19617124	3.00073	19613174	19621495	+	ENSSSCT00000060565	ENSSSCG00000004120	SHPRH	intron_0
chr1	19618083	19618283	7.84807	19613174	19621495	+	ENSSSCT00000060565	ENSSSCG00000004120	SHPRH	intron_0
chr1	19622007	19622207	4.38568	19621524	19622162	+	ENSSSCT00000060565	ENSSSCG00000004120	SHPRH	cds_0
chr1	19622007	19622207	4.38568	19622163	19623597	+	ENSSSCT00000060565	ENSSSCG00000004120	SHPRH	intron_1
chr1	19623714	19623914	3.92403	19623598	19623727	+	ENSSSCT00000060565	ENSSSCG00000004120	SHPRH	cds_1
chr1	19623714	19623914	3.92403	19623728	19625902	+	ENSSSCT00000060565	ENSSSCG00000004120	SHPRH	intron_2
chr1	19625902	19626118	8.30972	19625903	19626121	+	ENSSSCT00000060565	ENSSSCG00000004120	SHPRH	cds_2
chr1	19627729	19627929	5.07816	19626122	19630340	+	ENSSSCT00000060565	ENSSSCG00000004120	SHPRH	intron_3
chr1	19631172	19631372	5.07816	19631063	19631213	+	ENSSSCT00000060565	ENSSSCG00000004120	SHPRH	cds_4
chr1	19631172	19631372	5.07816	19631214	19632338	+	ENSSSCT00000060565	ENSSSCG00000004120	SHPRH	intron_5
chr1	19632338	19632538	4.84734	19632339	19632447	+	ENSSSCT00000060565	ENSSSCG00000004120	SHPRH	cds_5
chr1	19632338	19632538	4.84734	19632448	19633084	+	ENSSSCT00000060565	ENSSSCG00000004120	SHPRH	intron_6
chr1	19635435	19635635	5.53981	19634798	19635457	+	ENSSSCT00000060565	ENSSSCG00000004120	SHPRH	cds_7
chr1	19635435	19635635	5.53981	19635458	19637032	+	ENSSSCT00000060565	ENSSSCG00000004120	SHPRH	intron_8
chr1	19637032	19637455	3.29463	19637033	19637284	+	ENSSSCT00000060565	ENSSSCG00000004120	SHPRH	cds_8
chr1	19637032	19637455	3.29463	19637285	19638097	+	ENSSSCT00000060565	ENSSSCG00000004120	SHPRH	intron_9
chr1	19668187	19668387	7.38642	19668157	19668300	+	ENSSSCT00000060565	ENSSSCG00000004120	SHPRH	cds_20
chr1	19668187	19668387	7.38642	19668301	19669676	+	ENSSSCT00000060565	ENSSSCG00000004120	SHPRH	intron_21
chr1	19668812	19669012	6.69394	19668301	19669676	+	ENSSSCT00000060565	ENSSSCG00000004120	SHPRH	intron_21
chr1	19670021	19670221	4.15486	19669779	19671109	+	ENSSSCT00000060565	ENSSSCG00000004120	SHPRH	intron_22
chr1	19687498	19687698	4.61651	19686972	19688505	+	ENSSSCT00000060565	ENSSSCG00000004120	SHPRH	intron_25
chr1	19692873	19693073	3.23156	19691783	19693305	+	ENSSSCT00000060565	ENSSSCG00000004120	SHPRH	intron_28
chr1	19762955	19763379	3.12436	19760406	19764466	+	ENSSSCT00000040676	ENSSSCG00000004121	FBXO30	utr5_0
chr1	19764690	19764953	4.43327	19764607	19766628	+	ENSSSCT00000040676	ENSSSCG00000004121	FBXO30	cds_0
chr1	19766583	19766783	1.94997	19764607	19766628	+	ENSSSCT00000040676	ENSSSCG00000004121	FBXO30	cds_0
chr1	19766583	19766783	1.94997	19766629	19770516	+	ENSSSCT00000040676	ENSSSCG00000004121	FBXO30	intron_1
chr1	19767281	19767481	2.58172	19766629	19770516	+	ENSSSCT00000040676	ENSSSCG00000004121	FBXO30	intron_1
chr1	19770631	19770831	2.95088	19770517	19770717	+	ENSSSCT00000040676	ENSSSCG00000004121	FBXO30	cds_1
chr1	19770631	19770831	2.95088	19770721	19775639	+	ENSSSCT00000040676	ENSSSCG00000004121	FBXO30	utr3_0
chr1	19770890	19771090	3.69035	19770721	19775639	+	ENSSSCT00000040676	ENSSSCG00000004121	FBXO30	utr3_0
chr1	19771376	19771576	2.61555	19770721	19775639	+	ENSSSCT00000040676	ENSSSCG00000004121	FBXO30	utr3_0
chr1	19771763	19771963	5.67084	19770721	19775639	+	ENSSSCT00000040676	ENSSSCG00000004121	FBXO30	utr3_0
chr1	19772440	19772640	4.35411	19770721	19775639	+	ENSSSCT00000040676	ENSSSCG00000004121	FBXO30	utr3_0
chr1	19772731	19772931	5.53981	19770721	19775639	+	ENSSSCT00000040676	ENSSSCG00000004121	FBXO30	utr3_0
chr1	20890237	20890437	5.07816	20890274	20890513	+	ENSSSCT00000058130	ENSSSCG00000033962	NA	cds_0
chr1	21231644	21232032	1.90846	21231408	21231665	+	ENSSSCT00000043535	ENSSSCG00000035578	SF3B5	cds_0
chr1	21231644	21232032	1.90846	21231669	21231688	+	ENSSSCT00000043535	ENSSSCG00000035578	SF3B5	utr3_0
chr1	21231644	21232032	1.90846	21231689	21231797	+	ENSSSCT00000043535	ENSSSCG00000035578	SF3B5	intron_0
chr1	21231644	21232032	1.90846	21231798	21232011	+	ENSSSCT00000043535	ENSSSCG00000035578	SF3B5	utr3_1
chr1	21350307	21350507	4.34363	21350341	21364566	+	ENSSSCT00000060952	ENSSSCG00000004127	PLAGL1	intron_0
chr1	21350307	21350507	4.34363	21346381	21350340	+	ENSSSCT00000060952	ENSSSCG00000004127	PLAGL1	utr5_0
chr1	21360991	21361191	3.23156	21350341	21364566	+	ENSSSCT00000060952	ENSSSCG00000004127	PLAGL1	intron_0
chr1	21407046	21407684	15.6961	21406937	21407423	+	ENSSSCT00000061187	ENSSSCG00000040918	NA	utr5_0
chr1	21407046	21407684	15.6961	21407424	21407732	+	ENSSSCT00000061187	ENSSSCG00000040918	NA	cds_0
chr1	21408502	21408702	4.38568	21407736	21409950	+	ENSSSCT00000061187	ENSSSCG00000040918	NA	utr3_0
chr1	21421253	21421453	2.53312	21421368	21421392	+	ENSSSCT00000042139	ENSSSCG00000039614	NA	cds_0
chr1	21421253	21421453	2.53312	21421393	21422842	+	ENSSSCT00000042139	ENSSSCG00000039614	NA	intron_0
chr1	21421993	21422193	2.52483	21421393	21422842	+	ENSSSCT00000042139	ENSSSCG00000039614	NA	intron_0
chr1	21743379	21743614	7.2732	21742773	21748423	+	ENSSSCT00000004568	ENSSSCG00000004133	FUCA2	intron_0
chr1	21744039	21744255	7.61724	21742773	21748423	+	ENSSSCT00000004568	ENSSSCG00000004133	FUCA2	intron_0
chr1	21744465	21744687	8.30972	21742773	21748423	+	ENSSSCT00000004568	ENSSSCG00000004133	FUCA2	intron_0
chr1	21818666	21818866	2.48707	21817603	21823045	+	ENSSSCT00000048579	ENSSSCG00000039598	ADAT2	intron_3
chr1	21819511	21819711	5.1049	21817603	21823045	+	ENSSSCT00000048579	ENSSSCG00000039598	ADAT2	intron_3
chr1	21821654	21821854	4.99031	21817603	21823045	+	ENSSSCT00000048579	ENSSSCG00000039598	ADAT2	intron_3
chr1	21824230	21824430	3.08208	21823269	21824435	+	ENSSSCT00000048579	ENSSSCG00000039598	ADAT2	utr3_0
chr1	22417910	22418128	4.19597	22413183	22418348	+	ENSSSCT00000004573	ENSSSCG00000004138	HIVEP2	cds_0
chr1	22428241	22428754	4.37533	22428142	22429037	+	ENSSSCT00000004573	ENSSSCG00000004138	HIVEP2	cds_4
chr1	22434966	22435252	5.40438	22434482	22435303	+	ENSSSCT00000004573	ENSSSCG00000004138	HIVEP2	cds_5
chr1	22435656	22435856	2.76991	22435307	22436439	+	ENSSSCT00000004573	ENSSSCG00000004138	HIVEP2	utr3_0
chr1	25156560	25156763	1.14947	25156371	25157197	+	ENSSSCT00000050649	ENSSSCG00000004142	CITED2	cds_1
chr1	25157062	25157365	7.61001	25156371	25157197	+	ENSSSCT00000050649	ENSSSCG00000004142	CITED2	cds_1
chr1	25157062	25157365	7.61001	25157201	25162193	+	ENSSSCT00000050649	ENSSSCG00000004142	CITED2	utr3_0
chr1	25157541	25157928	3.09343	25157201	25162193	+	ENSSSCT00000050649	ENSSSCG00000004142	CITED2	utr3_0
chr1	25266244	25266444	3.00073	25265162	25266932	+	ENSSSCT00000064833	ENSSSCG00000004143	TXLNB	intron_4
chr1	25532179	25532379	3.00073	25528665	25540026	+	ENSSSCT00000056258	ENSSSCG00000004146	REPS1	intron_7
chr1	25547375	25547575	3.33463	25543871	25550472	+	ENSSSCT00000056258	ENSSSCG00000004146	REPS1	intron_9
chr1	25949315	25949640	10.618	25948682	25949389	+	ENSSSCT00000063827	ENSSSCG00000004149	NHSL1	utr5_0
chr1	25949315	25949640	10.618	25949390	25964862	+	ENSSSCT00000063827	ENSSSCG00000004149	NHSL1	intron_0
chr1	25962748	25962948	2.76991	25949390	25964862	+	ENSSSCT00000063827	ENSSSCG00000004149	NHSL1	intron_0
chr1	25977380	25977607	6.90295	25977115	25980166	+	ENSSSCT00000063827	ENSSSCG00000004149	NHSL1	cds_0
chr1	25979696	25979956	6.50039	25977115	25980166	+	ENSSSCT00000063827	ENSSSCG00000004149	NHSL1	cds_0
chr1	25986100	25986583	9.48526	25985796	25986507	+	ENSSSCT00000063827	ENSSSCG00000004149	NHSL1	cds_2
chr1	25986100	25986583	9.48526	25986511	25988645	+	ENSSSCT00000063827	ENSSSCG00000004149	NHSL1	utr3_0
chr1	25986921	25987134	5.12415	25986511	25988645	+	ENSSSCT00000063827	ENSSSCG00000004149	NHSL1	utr3_0
chr1	26316509	26316728	2.3275	26316365	26316588	+	ENSSSCT00000051639	ENSSSCG00000038420	PERP	cds_2
chr1	26316509	26316728	2.3275	26316592	26317883	+	ENSSSCT00000051639	ENSSSCG00000038420	PERP	utr3_0
chr1	26316902	26317601	4.04616	26316592	26317883	+	ENSSSCT00000051639	ENSSSCG00000038420	PERP	utr3_0
chr1	27038889	27039089	5.30899	27037699	27046255	+	ENSSSCT00000004594	ENSSSCG00000004156	IFNGR1	intron_0
chr1	27051730	27051980	8.07889	27051697	27051886	+	ENSSSCT00000004594	ENSSSCG00000004156	IFNGR1	cds_4
chr1	27051730	27051980	8.07889	27051887	27055032	+	ENSSSCT00000004594	ENSSSCG00000004156	IFNGR1	intron_4
chr1	27053029	27053229	2.97642	27051887	27055032	+	ENSSSCT00000004594	ENSSSCG00000004156	IFNGR1	intron_4
chr1	27057591	27057972	7.79367	27057091	27057642	+	ENSSSCT00000004594	ENSSSCG00000004156	IFNGR1	cds_6
chr1	27057591	27057972	7.79367	27057646	27061093	+	ENSSSCT00000004594	ENSSSCG00000004156	IFNGR1	utr3_0
chr1	27059666	27059866	4.12494	27057646	27061093	+	ENSSSCT00000004594	ENSSSCG00000004156	IFNGR1	utr3_0
chr1	27139090	27139290	3.92403	27137783	27156417	+	ENSSSCT00000004596	ENSSSCG00000004157	IL20RA	intron_0
chr1	27171473	27172044	8.78201	27171226	27172020	+	ENSSSCT00000004596	ENSSSCG00000004157	IL20RA	cds_6
chr1	27171473	27172044	8.78201	27172024	27173997	+	ENSSSCT00000004596	ENSSSCG00000004157	IL20RA	utr3_0
chr1	27380200	27381109	9.02721	27380144	27380861	+	ENSSSCT00000056666	ENSSSCG00000026041	MAP3K5	utr5_0
chr1	27380200	27381109	9.02721	27380862	27381285	+	ENSSSCT00000056666	ENSSSCG00000026041	MAP3K5	cds_0
chr1	27397052	27397252	4.84734	27381286	27450520	+	ENSSSCT00000056666	ENSSSCG00000026041	MAP3K5	intron_0
chr1	27409778	27409978	4.61651	27381286	27450520	+	ENSSSCT00000056666	ENSSSCG00000026041	MAP3K5	intron_0
chr1	27500266	27500466	6.00146	27499819	27507105	+	ENSSSCT00000056666	ENSSSCG00000026041	MAP3K5	intron_7
chr1	27506002	27506202	5.07816	27499819	27507105	+	ENSSSCT00000056666	ENSSSCG00000026041	MAP3K5	intron_7
chr1	27507753	27507953	2.76991	27507266	27509739	+	ENSSSCT00000056666	ENSSSCG00000026041	MAP3K5	intron_8
chr1	27539990	27540190	3.00073	27530364	27544010	+	ENSSSCT00000056666	ENSSSCG00000026041	MAP3K5	intron_13
chr1	27597758	27597958	3.23156	27597288	27598951	+	ENSSSCT00000056666	ENSSSCG00000026041	MAP3K5	intron_27
chr1	27599760	27599960	3.23156	27599732	27599789	+	ENSSSCT00000056666	ENSSSCG00000026041	MAP3K5	cds_29
chr1	27599760	27599960	3.23156	27599793	27600496	+	ENSSSCT00000056666	ENSSSCG00000026041	MAP3K5	utr3_0
chr1	27609837	27610048	13.8495	27606162	27717513	+	ENSSSCT00000046954	ENSSSCG00000039049	MAP7	intron_0
chr1	27616738	27616938	2.76991	27606162	27717513	+	ENSSSCT00000046954	ENSSSCG00000039049	MAP7	intron_0
chr1	27617405	27617605	3.69321	27606162	27717513	+	ENSSSCT00000046954	ENSSSCG00000039049	MAP7	intron_0
chr1	27636140	27636340	4.38568	27606162	27717513	+	ENSSSCT00000046954	ENSSSCG00000039049	MAP7	intron_0
chr1	27646545	27646745	3.00073	27606162	27717513	+	ENSSSCT00000046954	ENSSSCG00000039049	MAP7	intron_0
chr1	27768021	27768259	4.78856	27767905	27768127	+	ENSSSCT00000046954	ENSSSCG00000039049	MAP7	cds_10
chr1	27768021	27768259	4.78856	27768128	27769349	+	ENSSSCT00000046954	ENSSSCG00000039049	MAP7	intron_10
chr1	27769363	27769649	9.11359	27769350	27769521	+	ENSSSCT00000046954	ENSSSCG00000039049	MAP7	cds_11
chr1	27769363	27769649	9.11359	27769522	27769750	+	ENSSSCT00000046954	ENSSSCG00000039049	MAP7	intron_11
chr1	27769756	27769979	4.845	27769751	27769852	+	ENSSSCT00000046954	ENSSSCG00000039049	MAP7	cds_12
chr1	27769756	27769979	4.845	27769853	27770220	+	ENSSSCT00000046954	ENSSSCG00000039049	MAP7	intron_12
chr1	27770220	27770562	7.92978	27770221	27770271	+	ENSSSCT00000046954	ENSSSCG00000039049	MAP7	cds_13
chr1	27770220	27770562	7.92978	27770272	27770362	+	ENSSSCT00000046954	ENSSSCG00000039049	MAP7	intron_13
chr1	27770220	27770562	7.92978	27770363	27770420	+	ENSSSCT00000046954	ENSSSCG00000039049	MAP7	cds_14
chr1	27770220	27770562	7.92978	27770421	27773866	+	ENSSSCT00000046954	ENSSSCG00000039049	MAP7	intron_14
chr1	27782482	27782683	6.92477	27781281	27782750	+	ENSSSCT00000046954	ENSSSCG00000039049	MAP7	utr3_0
chr1	27882352	27882585	6.01256	27881483	27882394	+	ENSSSCT00000043883	ENSSSCG00000004163	BCLAF1	cds_1
chr1	27882352	27882585	6.01256	27882395	27883606	+	ENSSSCT00000043883	ENSSSCG00000004163	BCLAF1	intron_2
chr1	27883606	27884143	4.90104	27883607	27884272	+	ENSSSCT00000043883	ENSSSCG00000004163	BCLAF1	cds_2
chr1	27885912	27886112	2.3602	27884595	27887000	+	ENSSSCT00000043883	ENSSSCG00000004163	BCLAF1	intron_4
chr1	27887082	27887282	4.39993	27887001	27887106	+	ENSSSCT00000043883	ENSSSCG00000004163	BCLAF1	cds_4
chr1	27887082	27887282	4.39993	27887107	27888690	+	ENSSSCT00000043883	ENSSSCG00000004163	BCLAF1	intron_5
chr1	27891121	27891356	5.96829	27891100	27891275	+	ENSSSCT00000043883	ENSSSCG00000004163	BCLAF1	cds_6
chr1	27891121	27891356	5.96829	27891276	27892403	+	ENSSSCT00000043883	ENSSSCG00000004163	BCLAF1	intron_7
chr1	27892476	27892730	4.91032	27892404	27892584	+	ENSSSCT00000043883	ENSSSCG00000004163	BCLAF1	cds_7
chr1	27892476	27892730	4.91032	27892585	27893624	+	ENSSSCT00000043883	ENSSSCG00000004163	BCLAF1	intron_8
chr1	27893725	27893925	2.88859	27893625	27893771	+	ENSSSCT00000043883	ENSSSCG00000004163	BCLAF1	cds_8
chr1	27893725	27893925	2.88859	27893772	27899769	+	ENSSSCT00000043883	ENSSSCG00000004163	BCLAF1	intron_9
chr1	27895233	27895433	2.56686	27893772	27899769	+	ENSSSCT00000043883	ENSSSCG00000004163	BCLAF1	intron_9
chr1	27899869	27900084	5.04968	27899770	27900021	+	ENSSSCT00000043883	ENSSSCG00000004163	BCLAF1	cds_9
chr1	27899869	27900084	5.04968	27900025	27903486	+	ENSSSCT00000043883	ENSSSCG00000004163	BCLAF1	utr3_0
chr1	27900390	27900590	8.12296	27900025	27903486	+	ENSSSCT00000043883	ENSSSCG00000004163	BCLAF1	utr3_0
chr1	27901727	27901927	3.92403	27900025	27903486	+	ENSSSCT00000043883	ENSSSCG00000004163	BCLAF1	utr3_0
chr1	27902820	27903020	6.00146	27900025	27903486	+	ENSSSCT00000043883	ENSSSCG00000004163	BCLAF1	utr3_0
chr1	27908964	27909164	1.78865	27908782	27909113	+	ENSSSCT00000004603	ENSSSCG00000004164	MTFR2	utr5_0
chr1	27908964	27909164	1.78865	27909114	27909721	+	ENSSSCT00000004603	ENSSSCG00000004164	MTFR2	intron_0
chr1	27909721	27909921	6.00146	27909722	27909775	+	ENSSSCT00000004603	ENSSSCG00000004164	MTFR2	utr5_1
chr1	27909721	27909921	6.00146	27909776	27909838	+	ENSSSCT00000004603	ENSSSCG00000004164	MTFR2	cds_0
chr1	27909721	27909921	6.00146	27909839	27914838	+	ENSSSCT00000004603	ENSSSCG00000004164	MTFR2	intron_1
chr1	27923718	27923977	3.17302	27923524	27923934	+	ENSSSCT00000004603	ENSSSCG00000004164	MTFR2	utr3_0
chr1	27923718	27923977	3.17302	27923935	27925016	+	ENSSSCT00000004603	ENSSSCG00000004164	MTFR2	intron_6
chr1	27924799	27925128	3.59104	27923935	27925016	+	ENSSSCT00000004603	ENSSSCG00000004164	MTFR2	intron_6
chr1	27924799	27925128	3.59104	27925017	27927480	+	ENSSSCT00000004603	ENSSSCG00000004164	MTFR2	utr3_1
chr1	27925356	27925556	3.45906	27925017	27927480	+	ENSSSCT00000004603	ENSSSCG00000004164	MTFR2	utr3_1
chr1	28602898	28603098	2.76991	28602875	28602970	+	ENSSSCT00000057712	ENSSSCG00000004166	AHI1	cds_4
chr1	28602898	28603098	2.76991	28602971	28606543	+	ENSSSCT00000057712	ENSSSCG00000004166	AHI1	intron_4
chr1	28606543	28606743	2.76991	28606544	28606729	+	ENSSSCT00000057712	ENSSSCG00000004166	AHI1	cds_5
chr1	28606543	28606743	2.76991	28606730	28608493	+	ENSSSCT00000057712	ENSSSCG00000004166	AHI1	intron_5
chr1	28641623	28641823	3.23156	28641447	28641643	+	ENSSSCT00000057712	ENSSSCG00000004166	AHI1	cds_14
chr1	28641623	28641823	3.23156	28641644	28645802	+	ENSSSCT00000057712	ENSSSCG00000004166	AHI1	intron_14
chr1	28645802	28646002	3.23156	28645803	28645829	+	ENSSSCT00000057712	ENSSSCG00000004166	AHI1	cds_15
chr1	28645802	28646002	3.23156	28645830	28659700	+	ENSSSCT00000057712	ENSSSCG00000004166	AHI1	intron_15
chr1	28695563	28695763	4.38568	28685343	28721097	+	ENSSSCT00000057712	ENSSSCG00000004166	AHI1	intron_17
chr1	28726351	28726551	3.23156	28726352	28726452	+	ENSSSCT00000057712	ENSSSCG00000004166	AHI1	cds_19
chr1	28726351	28726551	3.23156	28726453	28746951	+	ENSSSCT00000057712	ENSSSCG00000004166	AHI1	intron_19
chr1	28972356	28972556	10.4622	28972317	28972382	+	ENSSSCT00000060427	ENSSSCG00000004169	HBS1L	cds_1
chr1	28972356	28972556	10.4622	28972383	28978667	+	ENSSSCT00000060427	ENSSSCG00000004169	HBS1L	intron_1
chr1	28978667	28978928	6.13105	28978668	28978796	+	ENSSSCT00000060427	ENSSSCG00000004169	HBS1L	cds_2
chr1	28978667	28978928	6.13105	28978797	28982359	+	ENSSSCT00000060427	ENSSSCG00000004169	HBS1L	intron_2
chr1	28980680	28980880	4.38568	28978797	28982359	+	ENSSSCT00000060427	ENSSSCG00000004169	HBS1L	intron_2
chr1	28985166	28985366	4.84734	28982555	29018350	+	ENSSSCT00000060427	ENSSSCG00000004169	HBS1L	intron_3
chr1	28993431	28993631	4.61651	28982555	29018350	+	ENSSSCT00000060427	ENSSSCG00000004169	HBS1L	intron_3
chr1	29024286	29024551	10.9097	29024263	29024428	+	ENSSSCT00000060427	ENSSSCG00000004169	HBS1L	cds_6
chr1	29024286	29024551	10.9097	29024429	29027847	+	ENSSSCT00000060427	ENSSSCG00000004169	HBS1L	intron_6
chr1	29027847	29028159	9.19657	29027848	29027965	+	ENSSSCT00000060427	ENSSSCG00000004169	HBS1L	cds_7
chr1	29027847	29028159	9.19657	29027966	29033572	+	ENSSSCT00000060427	ENSSSCG00000004169	HBS1L	intron_7
chr1	29033613	29033813	8.32496	29033573	29033719	+	ENSSSCT00000060427	ENSSSCG00000004169	HBS1L	cds_8
chr1	29033613	29033813	8.32496	29033720	29034789	+	ENSSSCT00000060427	ENSSSCG00000004169	HBS1L	intron_8
chr1	29035395	29035595	6.69394	29035382	29035499	+	ENSSSCT00000060427	ENSSSCG00000004169	HBS1L	cds_10
chr1	29035395	29035595	6.69394	29035500	29035900	+	ENSSSCT00000060427	ENSSSCG00000004169	HBS1L	intron_10
chr1	29038692	29038892	5.29315	29038673	29038777	+	ENSSSCT00000060427	ENSSSCG00000004169	HBS1L	cds_12
chr1	29038692	29038892	5.29315	29038778	29042016	+	ENSSSCT00000060427	ENSSSCG00000004169	HBS1L	intron_12
chr1	29051047	29051247	6.46311	29048852	29051752	+	ENSSSCT00000060427	ENSSSCG00000004169	HBS1L	intron_16
chr1	29051620	29051952	3.51361	29048852	29051752	+	ENSSSCT00000060427	ENSSSCG00000004169	HBS1L	intron_16
chr1	29051620	29051952	3.51361	29051753	29055581	+	ENSSSCT00000060427	ENSSSCG00000004169	HBS1L	utr3_1
chr1	29052039	29052239	3.69321	29051753	29055581	+	ENSSSCT00000060427	ENSSSCG00000004169	HBS1L	utr3_1
chr1	29749584	29749784	1.99209	29749585	29749716	+	ENSSSCT00000039329	ENSSSCG00000021443	SGK1	cds_5
chr1	29749584	29749784	1.99209	29749717	29749979	+	ENSSSCT00000039329	ENSSSCG00000021443	SGK1	intron_5
chr1	29752855	29753154	4.89398	29752561	29753601	+	ENSSSCT00000039329	ENSSSCG00000021443	SGK1	utr3_0
chr1	29842206	29842406	3.92403	29842328	29842434	+	ENSSSCT00000053756	ENSSSCG00000004172	SLC2A12	utr5_0
chr1	29856514	29856714	4.87882	29855942	29857282	+	ENSSSCT00000053756	ENSSSCG00000004172	SLC2A12	cds_1
chr1	29857265	29857465	3.0994	29855942	29857282	+	ENSSSCT00000053756	ENSSSCG00000004172	SLC2A12	cds_1
chr1	29857265	29857465	3.0994	29857283	29878835	+	ENSSSCT00000053756	ENSSSCG00000004172	SLC2A12	intron_1
chr1	29878843	29879043	6.69394	29878836	29878958	+	ENSSSCT00000053756	ENSSSCG00000004172	SLC2A12	cds_2
chr1	29878843	29879043	6.69394	29878959	29883485	+	ENSSSCT00000053756	ENSSSCG00000004172	SLC2A12	intron_2
chr1	29898420	29898620	3.00073	29898012	29901993	+	ENSSSCT00000053756	ENSSSCG00000004172	SLC2A12	utr3_0
chr1	29899749	29899949	3.23156	29898012	29901993	+	ENSSSCT00000053756	ENSSSCG00000004172	SLC2A12	utr3_0
chr1	29900655	29900855	2.76991	29898012	29901993	+	ENSSSCT00000053756	ENSSSCG00000004172	SLC2A12	utr3_0
chr1	29901733	29902204	10.1563	29898012	29901993	+	ENSSSCT00000053756	ENSSSCG00000004172	SLC2A12	utr3_0
chr1	30933178	30933378	3.69321	30923996	30933952	+	ENSSSCT00000004617	ENSSSCG00000004178	SLC18B1	intron_0
chr1	30935743	30935943	5.7698	30935610	30935749	+	ENSSSCT00000004617	ENSSSCG00000004178	SLC18B1	cds_1
chr1	30935743	30935943	5.7698	30935750	30941394	+	ENSSSCT00000004617	ENSSSCG00000004178	SLC18B1	intron_2
chr1	30936883	30937083	4.84734	30935750	30941394	+	ENSSSCT00000004617	ENSSSCG00000004178	SLC18B1	intron_2
chr1	30941394	30941594	4.38568	30941395	30941490	+	ENSSSCT00000004617	ENSSSCG00000004178	SLC18B1	cds_2
chr1	30941394	30941594	4.38568	30941491	30942112	+	ENSSSCT00000004617	ENSSSCG00000004178	SLC18B1	intron_3
chr1	30942112	30942312	3.92403	30942113	30942186	+	ENSSSCT00000004617	ENSSSCG00000004178	SLC18B1	cds_3
chr1	30942112	30942312	3.92403	30942187	30943416	+	ENSSSCT00000004617	ENSSSCG00000004178	SLC18B1	intron_4
chr1	30945774	30945974	3.65533	30945605	30946242	+	ENSSSCT00000004617	ENSSSCG00000004178	SLC18B1	intron_6
chr1	30954609	30954893	3.19893	30952864	30957745	+	ENSSSCT00000004617	ENSSSCG00000004178	SLC18B1	utr3_0
chr1	31184961	31185211	7.09173	31184925	31185047	+	ENSSSCT00000004629	ENSSSCG00000004190	STX7	utr5_0
chr1	31184961	31185211	7.09173	31185048	31192392	+	ENSSSCT00000004629	ENSSSCG00000004190	STX7	intron_0
chr1	31215127	31215327	4.38568	31192544	31220028	+	ENSSSCT00000004629	ENSSSCG00000004190	STX7	intron_1
chr1	31222807	31223007	4.03171	31222123	31225620	+	ENSSSCT00000004629	ENSSSCG00000004190	STX7	intron_3
chr1	31225727	31225952	5.49991	31225621	31225758	+	ENSSSCT00000004629	ENSSSCG00000004190	STX7	cds_3
chr1	31225727	31225952	5.49991	31225759	31226493	+	ENSSSCT00000004629	ENSSSCG00000004190	STX7	intron_4
chr1	31234893	31235093	3.92403	31232594	31235706	+	ENSSSCT00000004629	ENSSSCG00000004190	STX7	intron_8
chr1	31236395	31236746	10.8488	31235800	31237640	+	ENSSSCT00000004629	ENSSSCG00000004190	STX7	utr3_0
chr1	31236846	31237046	5.07816	31235800	31237640	+	ENSSSCT00000004629	ENSSSCG00000004190	STX7	utr3_0
chr1	31965253	31965453	3.23156	31965249	31965360	+	ENSSSCT00000004637	ENSSSCG00000004196	MED23	cds_4
chr1	31965253	31965453	3.23156	31965361	31966800	+	ENSSSCT00000004637	ENSSSCG00000004196	MED23	intron_4
chr1	31972892	31973092	3.46238	31971817	31977472	+	ENSSSCT00000004637	ENSSSCG00000004196	MED23	intron_9
chr1	31974384	31974584	3.00073	31971817	31977472	+	ENSSSCT00000004637	ENSSSCG00000004196	MED23	intron_9
chr1	31975977	31976177	3.69321	31971817	31977472	+	ENSSSCT00000004637	ENSSSCG00000004196	MED23	intron_9
chr1	31978012	31978212	5.30899	31977674	31979514	+	ENSSSCT00000004637	ENSSSCG00000004196	MED23	intron_10
chr1	31987843	31988043	3.4816	31986873	31988644	+	ENSSSCT00000004637	ENSSSCG00000004196	MED23	intron_16
chr1	31993840	31994040	2.84701	31993649	31993885	+	ENSSSCT00000004637	ENSSSCG00000004196	MED23	cds_22
chr1	31993840	31994040	2.84701	31993886	31995065	+	ENSSSCT00000004637	ENSSSCG00000004196	MED23	intron_22
chr1	31997644	31997886	6.23229	31997627	31997771	+	ENSSSCT00000004637	ENSSSCG00000004196	MED23	cds_26
chr1	31997644	31997886	6.23229	31997775	31998156	+	ENSSSCT00000004637	ENSSSCG00000004196	MED23	utr3_0
chr1	31998453	31998653	6.00146	31998454	31998585	+	ENSSSCT00000004637	ENSSSCG00000004196	MED23	utr3_1
chr1	31998453	31998653	6.00146	31998586	32000449	+	ENSSSCT00000004637	ENSSSCG00000004196	MED23	intron_27
chr1	32001389	32001589	3.46238	32000450	32001581	+	ENSSSCT00000004637	ENSSSCG00000004196	MED23	utr3_2
chr1	32439285	32439485	4.84734	32418789	32520012	+	ENSSSCT00000042776	ENSSSCG00000004199	EPB41L2	intron_0
chr1	32460420	32460620	4.61651	32418789	32520012	+	ENSSSCT00000042776	ENSSSCG00000004199	EPB41L2	intron_0
chr1	32475716	32475916	2.76991	32418789	32520012	+	ENSSSCT00000042776	ENSSSCG00000004199	EPB41L2	intron_0
chr1	32484869	32485069	2.76991	32418789	32520012	+	ENSSSCT00000042776	ENSSSCG00000004199	EPB41L2	intron_0
chr1	32487233	32487433	3.46238	32418789	32520012	+	ENSSSCT00000042776	ENSSSCG00000004199	EPB41L2	intron_0
chr1	32522317	32522521	5.17555	32522218	32522430	+	ENSSSCT00000042776	ENSSSCG00000004199	EPB41L2	cds_1
chr1	32522317	32522521	5.17555	32522431	32552781	+	ENSSSCT00000042776	ENSSSCG00000004199	EPB41L2	intron_2
chr1	32551506	32551706	3.92403	32522431	32552781	+	ENSSSCT00000042776	ENSSSCG00000004199	EPB41L2	intron_2
chr1	32552781	32552981	7.5067	32552782	32552886	+	ENSSSCT00000042776	ENSSSCG00000004199	EPB41L2	cds_2
chr1	32552781	32552981	7.5067	32552887	32562896	+	ENSSSCT00000042776	ENSSSCG00000004199	EPB41L2	intron_3
chr1	32600642	32601019	3.37769	32600543	32601100	+	ENSSSCT00000042776	ENSSSCG00000004199	EPB41L2	cds_15
chr1	32622477	32622677	4.38568	32612983	32629399	+	ENSSSCT00000042776	ENSSSCG00000004199	EPB41L2	intron_20
chr1	32629712	32629912	2.36604	32629400	32630638	+	ENSSSCT00000042776	ENSSSCG00000004199	EPB41L2	utr3_1
chr1	32630398	32630601	3.16231	32629400	32630638	+	ENSSSCT00000042776	ENSSSCG00000004199	EPB41L2	utr3_1
chr1	33483652	33483852	4.61651	33482854	33484707	+	ENSSSCT00000004645	ENSSSCG00000004204	TMEM244	intron_1
chr1	33592160	33592360	4.84734	33583606	33651341	+	ENSSSCT00000038797	ENSSSCG00000004205	ARHGAP18	intron_0
chr1	33628463	33628663	4.15486	33583606	33651341	+	ENSSSCT00000038797	ENSSSCG00000004205	ARHGAP18	intron_0
chr1	33632527	33632727	3.69321	33583606	33651341	+	ENSSSCT00000038797	ENSSSCG00000004205	ARHGAP18	intron_0
chr1	33639438	33639657	45.2364	33583606	33651341	+	ENSSSCT00000038797	ENSSSCG00000004205	ARHGAP18	intron_0
chr1	33651441	33651666	5.87179	33651342	33651535	+	ENSSSCT00000038797	ENSSSCG00000004205	ARHGAP18	cds_1
chr1	33651441	33651666	5.87179	33651536	33654816	+	ENSSSCT00000038797	ENSSSCG00000004205	ARHGAP18	intron_1
chr1	33673080	33673280	5.72909	33672928	33673093	+	ENSSSCT00000038797	ENSSSCG00000004205	ARHGAP18	cds_5
chr1	33673080	33673280	5.72909	33673094	33675971	+	ENSSSCT00000038797	ENSSSCG00000004205	ARHGAP18	intron_5
chr1	33675971	33676212	10.1563	33675972	33676063	+	ENSSSCT00000038797	ENSSSCG00000004205	ARHGAP18	cds_6
chr1	33675971	33676212	10.1563	33676064	33681292	+	ENSSSCT00000038797	ENSSSCG00000004205	ARHGAP18	intron_6
chr1	33680476	33680676	3.69321	33676064	33681292	+	ENSSSCT00000038797	ENSSSCG00000004205	ARHGAP18	intron_6
chr1	33681292	33681492	10.1563	33681293	33681370	+	ENSSSCT00000038797	ENSSSCG00000004205	ARHGAP18	cds_7
chr1	33681292	33681492	10.1563	33681371	33685343	+	ENSSSCT00000038797	ENSSSCG00000004205	ARHGAP18	intron_7
chr1	33698446	33698646	3.69321	33696121	33710369	+	ENSSSCT00000038797	ENSSSCG00000004205	ARHGAP18	intron_10
chr1	33700088	33700288	6.92477	33696121	33710369	+	ENSSSCT00000038797	ENSSSCG00000004205	ARHGAP18	intron_10
chr1	33713342	33713542	3.46238	33710495	33714963	+	ENSSSCT00000038797	ENSSSCG00000004205	ARHGAP18	intron_11
chr1	33716554	33716783	7.2732	33716455	33717964	+	ENSSSCT00000038797	ENSSSCG00000004205	ARHGAP18	utr3_3
chr1	33717493	33717767	3.10937	33716455	33717964	+	ENSSSCT00000038797	ENSSSCG00000004205	ARHGAP18	utr3_3
chr1	34708075	34708275	3.69321	34693722	34820885	+	ENSSSCT00000063294	ENSSSCG00000004209	PTPRK	intron_0
chr1	34722876	34723076	3.00073	34693722	34820885	+	ENSSSCT00000063294	ENSSSCG00000004209	PTPRK	intron_0
chr1	34727848	34728048	5.07816	34693722	34820885	+	ENSSSCT00000063294	ENSSSCG00000004209	PTPRK	intron_0
chr1	34735402	34735602	2.76991	34693722	34820885	+	ENSSSCT00000063294	ENSSSCG00000004209	PTPRK	intron_0
chr1	34754460	34754660	4.15486	34693722	34820885	+	ENSSSCT00000063294	ENSSSCG00000004209	PTPRK	intron_0
chr1	34757106	34757312	12.4646	34693722	34820885	+	ENSSSCT00000063294	ENSSSCG00000004209	PTPRK	intron_0
chr1	34773097	34773297	2.76991	34693722	34820885	+	ENSSSCT00000063294	ENSSSCG00000004209	PTPRK	intron_0
chr1	34803992	34804192	2.76991	34693722	34820885	+	ENSSSCT00000063294	ENSSSCG00000004209	PTPRK	intron_0
chr1	34826893	34827093	5.53981	34821009	34896731	+	ENSSSCT00000063294	ENSSSCG00000004209	PTPRK	intron_1
chr1	34834911	34835111	3.23156	34821009	34896731	+	ENSSSCT00000063294	ENSSSCG00000004209	PTPRK	intron_1
chr1	34847850	34848050	3.92403	34821009	34896731	+	ENSSSCT00000063294	ENSSSCG00000004209	PTPRK	intron_1
chr1	34888952	34889152	5.07816	34821009	34896731	+	ENSSSCT00000063294	ENSSSCG00000004209	PTPRK	intron_1
chr1	34927281	34927481	6.92477	34897004	34973378	+	ENSSSCT00000063294	ENSSSCG00000004209	PTPRK	intron_2
chr1	34948237	34948437	4.15486	34897004	34973378	+	ENSSSCT00000063294	ENSSSCG00000004209	PTPRK	intron_2
chr1	34983838	34984038	3.92403	34976154	35005531	+	ENSSSCT00000063294	ENSSSCG00000004209	PTPRK	intron_4
chr1	34992166	34992366	12.4646	34976154	35005531	+	ENSSSCT00000063294	ENSSSCG00000004209	PTPRK	intron_4
chr1	35055057	35055268	6.70144	35034973	35131946	+	ENSSSCT00000063294	ENSSSCG00000004209	PTPRK	intron_6
chr1	35065810	35066010	5.07816	35034973	35131946	+	ENSSSCT00000063294	ENSSSCG00000004209	PTPRK	intron_6
chr1	35077938	35078138	3.69321	35034973	35131946	+	ENSSSCT00000063294	ENSSSCG00000004209	PTPRK	intron_6
chr1	35079006	35079206	2.76991	35034973	35131946	+	ENSSSCT00000063294	ENSSSCG00000004209	PTPRK	intron_6
chr1	35134292	35134492	2.77918	35132250	35138979	+	ENSSSCT00000063294	ENSSSCG00000004209	PTPRK	intron_7
chr1	35141497	35141697	3.46238	35139090	35143190	+	ENSSSCT00000063294	ENSSSCG00000004209	PTPRK	intron_8
chr1	35170531	35170731	3.00073	35158958	35208261	+	ENSSSCT00000063294	ENSSSCG00000004209	PTPRK	intron_12
chr1	35173069	35173269	5.53981	35158958	35208261	+	ENSSSCT00000063294	ENSSSCG00000004209	PTPRK	intron_12
chr1	35218159	35218359	5.53981	35216501	35218567	+	ENSSSCT00000063294	ENSSSCG00000004209	PTPRK	intron_14
chr1	35227685	35227885	3.92403	35226163	35228660	+	ENSSSCT00000063294	ENSSSCG00000004209	PTPRK	intron_20
chr1	35232604	35232804	3.46238	35230582	35242920	+	ENSSSCT00000063294	ENSSSCG00000004209	PTPRK	intron_23
chr1	35234182	35234382	3.92403	35230582	35242920	+	ENSSSCT00000063294	ENSSSCG00000004209	PTPRK	intron_23
chr1	35237860	35238060	4.15486	35230582	35242920	+	ENSSSCT00000063294	ENSSSCG00000004209	PTPRK	intron_23
chr1	35238512	35238712	4.61651	35230582	35242920	+	ENSSSCT00000063294	ENSSSCG00000004209	PTPRK	intron_23
chr1	35240336	35240536	3.00073	35230582	35242920	+	ENSSSCT00000063294	ENSSSCG00000004209	PTPRK	intron_23
chr1	35240974	35241174	3.46238	35230582	35242920	+	ENSSSCT00000063294	ENSSSCG00000004209	PTPRK	intron_23
chr1	35257964	35258164	4.61651	35254535	35258701	+	ENSSSCT00000063294	ENSSSCG00000004209	PTPRK	utr3_0
chr1	35445825	35446025	3.69321	35422694	35478173	+	ENSSSCT00000042817	ENSSSCG00000024392	THEMIS	intron_3
chr1	35445825	35446025	3.69321	35422694	35505781	+	ENSSSCT00000064036	ENSSSCG00000031145	NA	intron_0
chr1	35696926	35697126	4.84734	35696496	35697596	+	ENSSSCT00000004658	ENSSSCG00000038602	NA	cds_0
chr1	35762559	35762759	4.61651	35762432	35762566	+	ENSSSCT00000048885	ENSSSCG00000004215	KIAA0408	cds_0
chr1	35762559	35762759	4.61651	35762326	35762566	+	ENSSSCT00000004658	ENSSSCG00000038602	NA	utr3_1
chr1	35762559	35762759	4.61651	35762567	35766895	+	ENSSSCT00000048885	ENSSSCG00000004215	KIAA0408	intron_1
chr1	35762559	35762759	4.61651	35762567	35766895	+	ENSSSCT00000004658	ENSSSCG00000038602	NA	intron_6
chr1	35766895	35767095	4.61651	35766896	35767255	+	ENSSSCT00000048885	ENSSSCG00000004215	KIAA0408	cds_1
chr1	35766895	35767095	4.61651	35766896	35767255	+	ENSSSCT00000004658	ENSSSCG00000038602	NA	utr3_2
chr1	35775333	35775533	6.00146	35774048	35778966	+	ENSSSCT00000048885	ENSSSCG00000004215	KIAA0408	utr3_0
chr1	35855839	35856039	5.30899	35853331	35880951	+	ENSSSCT00000057506	ENSSSCG00000004216	ECHDC1	intron_0
chr1	35889086	35889286	3.23156	35883927	35889822	+	ENSSSCT00000057506	ENSSSCG00000004216	ECHDC1	intron_2
chr1	35891794	35891994	4.38568	35889876	35893992	+	ENSSSCT00000057506	ENSSSCG00000004216	ECHDC1	intron_3
chr1	35895721	35895921	4.61651	35894074	35907513	+	ENSSSCT00000057506	ENSSSCG00000004216	ECHDC1	intron_4
chr1	35899552	35899784	12.604	35894074	35907513	+	ENSSSCT00000057506	ENSSSCG00000004216	ECHDC1	intron_4
chr1	35910441	35910673	4.14566	35907923	35911541	+	ENSSSCT00000057506	ENSSSCG00000004216	ECHDC1	utr3_0
chr1	36994801	36995001	3.00073	36993723	36998755	+	ENSSSCT00000047133	ENSSSCG00000031772	NA	intron_0
chr1	37006144	37006344	3.00073	37004395	37013847	+	ENSSSCT00000047133	ENSSSCG00000031772	NA	intron_3
chr1	37007778	37007978	5.07685	37004395	37013847	+	ENSSSCT00000047133	ENSSSCG00000031772	NA	intron_3
chr1	37009777	37010015	7.84807	37004395	37013847	+	ENSSSCT00000047133	ENSSSCG00000031772	NA	intron_3
chr1	37019411	37019611	2.7431	37019200	37024342	+	ENSSSCT00000047133	ENSSSCG00000031772	NA	intron_5
chr1	37036654	37036854	2.76991	37036530	37037323	+	ENSSSCT00000047133	ENSSSCG00000031772	NA	intron_10
chr1	37659250	37659464	6.51544	37656321	37659979	+	ENSSSCT00000004669	ENSSSCG00000004224	NA	intron_4
chr1	37660205	37660405	3.92393	37660078	37660335	+	ENSSSCT00000004669	ENSSSCG00000004224	NA	utr3_0
chr1	39032064	39032264	4.84734	39027512	39266931	+	ENSSSCT00000062651	ENSSSCG00000036671	NA	intron_0
chr1	39040961	39041161	4.87197	39027512	39266931	+	ENSSSCT00000062651	ENSSSCG00000036671	NA	intron_0
chr1	39065974	39066174	6.46311	39027512	39266931	+	ENSSSCT00000062651	ENSSSCG00000036671	NA	intron_0
chr1	39194280	39194480	4.61651	39181170	39228113	+	ENSSSCT00000029492	ENSSSCG00000027613	NA	intron_0
chr1	39194280	39194480	4.61651	39027512	39266931	+	ENSSSCT00000062651	ENSSSCG00000036671	NA	intron_0
chr1	39222740	39222940	3.00073	39181170	39228113	+	ENSSSCT00000029492	ENSSSCG00000027613	NA	intron_0
chr1	39222740	39222940	3.00073	39027512	39266931	+	ENSSSCT00000062651	ENSSSCG00000036671	NA	intron_0
chr1	39247331	39247531	5.45857	39228324	39257584	+	ENSSSCT00000029492	ENSSSCG00000027613	NA	intron_1
chr1	39247331	39247531	5.45857	39027512	39266931	+	ENSSSCT00000062651	ENSSSCG00000036671	NA	intron_0
chr1	39356817	39357017	5.07816	39266945	39577444	+	ENSSSCT00000062651	ENSSSCG00000036671	NA	intron_1
chr1	39357666	39357866	5.07816	39266945	39577444	+	ENSSSCT00000062651	ENSSSCG00000036671	NA	intron_1
chr1	39372704	39372904	4.84734	39266945	39577444	+	ENSSSCT00000062651	ENSSSCG00000036671	NA	intron_1
chr1	39420726	39420926	4.15486	39266945	39577444	+	ENSSSCT00000062651	ENSSSCG00000036671	NA	intron_1
chr1	39450044	39450244	4.84734	39266945	39577444	+	ENSSSCT00000062651	ENSSSCG00000036671	NA	intron_1
chr1	39451756	39451956	2.76991	39266945	39577444	+	ENSSSCT00000062651	ENSSSCG00000036671	NA	intron_1
chr1	39564880	39565080	5.72909	39266945	39577444	+	ENSSSCT00000062651	ENSSSCG00000036671	NA	intron_1
chr1	39565911	39566111	2.76991	39266945	39577444	+	ENSSSCT00000062651	ENSSSCG00000036671	NA	intron_1
chr1	39869790	39869990	5.30899	39865135	39877077	+	ENSSSCT00000060099	ENSSSCG00000039357	NA	intron_1
chr1	39874808	39875008	7.2884	39865135	39877077	+	ENSSSCT00000060099	ENSSSCG00000039357	NA	intron_1
chr1	40104627	40104827	2.76991	40099488	40116744	+	ENSSSCT00000059055	ENSSSCG00000004237	SERINC1	intron_0
chr1	40124985	40125185	5.77064	40119905	40132190	+	ENSSSCT00000059055	ENSSSCG00000004237	SERINC1	intron_2
chr1	40137777	40138013	3.18137	40137669	40137821	+	ENSSSCT00000059055	ENSSSCG00000004237	SERINC1	cds_8
chr1	40137777	40138013	3.18137	40137822	40137865	+	ENSSSCT00000059055	ENSSSCG00000004237	SERINC1	intron_8
chr1	40137777	40138013	3.18137	40137866	40137962	+	ENSSSCT00000059055	ENSSSCG00000004237	SERINC1	cds_9
chr1	40137777	40138013	3.18137	40137966	40140304	+	ENSSSCT00000059055	ENSSSCG00000004237	SERINC1	utr3_0
chr1	40139909	40140109	2.79957	40137966	40140304	+	ENSSSCT00000059055	ENSSSCG00000004237	SERINC1	utr3_0
chr1	41067912	41068112	3.69321	41058263	41076031	+	ENSSSCT00000004689	ENSSSCG00000004242	TBC1D32	intron_1
chr1	41076131	41076371	6.69394	41076032	41076193	+	ENSSSCT00000004689	ENSSSCG00000004242	TBC1D32	cds_1
chr1	41076131	41076371	6.69394	41076194	41083414	+	ENSSSCT00000004689	ENSSSCG00000004242	TBC1D32	intron_2
chr1	41077760	41077960	4.38568	41076194	41083414	+	ENSSSCT00000004689	ENSSSCG00000004242	TBC1D32	intron_2
chr1	41083414	41083614	3.46238	41083415	41083592	+	ENSSSCT00000004689	ENSSSCG00000004242	TBC1D32	cds_2
chr1	41083414	41083614	3.46238	41083593	41095323	+	ENSSSCT00000004689	ENSSSCG00000004242	TBC1D32	intron_3
chr1	41087559	41087759	6.46311	41083593	41095323	+	ENSSSCT00000004689	ENSSSCG00000004242	TBC1D32	intron_3
chr1	41112582	41112782	3.46238	41104344	41112990	+	ENSSSCT00000004689	ENSSSCG00000004242	TBC1D32	intron_10
chr1	41112993	41113193	4.38568	41112991	41113081	+	ENSSSCT00000004689	ENSSSCG00000004242	TBC1D32	cds_10
chr1	41112993	41113193	4.38568	41113082	41116273	+	ENSSSCT00000004689	ENSSSCG00000004242	TBC1D32	intron_11
chr1	41116273	41116473	4.38568	41116274	41116414	+	ENSSSCT00000004689	ENSSSCG00000004242	TBC1D32	cds_11
chr1	41116273	41116473	4.38568	41116415	41119051	+	ENSSSCT00000004689	ENSSSCG00000004242	TBC1D32	intron_12
chr1	41137583	41137841	6.23229	41136462	41144281	+	ENSSSCT00000004689	ENSSSCG00000004242	TBC1D32	intron_17
chr1	41140279	41140479	2.76991	41136462	41144281	+	ENSSSCT00000004689	ENSSSCG00000004242	TBC1D32	intron_17
chr1	41146974	41147174	3.85841	41146931	41147018	+	ENSSSCT00000004689	ENSSSCG00000004242	TBC1D32	cds_18
chr1	41146974	41147174	3.85841	41147019	41149135	+	ENSSSCT00000004689	ENSSSCG00000004242	TBC1D32	intron_19
chr1	41170833	41171033	2.76991	41164097	41177343	+	ENSSSCT00000004689	ENSSSCG00000004242	TBC1D32	intron_22
chr1	41178977	41179177	2.76991	41178857	41180825	+	ENSSSCT00000004689	ENSSSCG00000004242	TBC1D32	intron_24
chr1	41179656	41179857	6.00146	41178857	41180825	+	ENSSSCT00000004689	ENSSSCG00000004242	TBC1D32	intron_24
chr1	41184717	41184917	3.69321	41180923	41199751	+	ENSSSCT00000004689	ENSSSCG00000004242	TBC1D32	intron_25
chr1	41191369	41191569	3.46238	41180923	41199751	+	ENSSSCT00000004689	ENSSSCG00000004242	TBC1D32	intron_25
chr1	41199388	41199588	4.15486	41180923	41199751	+	ENSSSCT00000004689	ENSSSCG00000004242	TBC1D32	intron_25
chr1	41202327	41202527	5.30899	41199878	41207317	+	ENSSSCT00000004689	ENSSSCG00000004242	TBC1D32	intron_26
chr1	41207325	41207553	7.84807	41207318	41207401	+	ENSSSCT00000004689	ENSSSCG00000004242	TBC1D32	cds_26
chr1	41207325	41207553	7.84807	41207402	41219695	+	ENSSSCT00000004689	ENSSSCG00000004242	TBC1D32	intron_27
chr1	41217130	41217330	3.69321	41207402	41219695	+	ENSSSCT00000004689	ENSSSCG00000004242	TBC1D32	intron_27
chr1	41219695	41219895	5.53981	41219696	41219765	+	ENSSSCT00000004689	ENSSSCG00000004242	TBC1D32	cds_27
chr1	41219695	41219895	5.53981	41219766	41221507	+	ENSSSCT00000004689	ENSSSCG00000004242	TBC1D32	intron_28
chr1	41221507	41221744	8.02072	41221508	41221623	+	ENSSSCT00000004689	ENSSSCG00000004242	TBC1D32	cds_28
chr1	41221507	41221744	8.02072	41221624	41222866	+	ENSSSCT00000004689	ENSSSCG00000004242	TBC1D32	intron_29
chr1	41222866	41223066	4.06148	41222867	41223021	+	ENSSSCT00000004689	ENSSSCG00000004242	TBC1D32	cds_29
chr1	41222866	41223066	4.06148	41223022	41230261	+	ENSSSCT00000004689	ENSSSCG00000004242	TBC1D32	intron_30
chr1	41238176	41238376	5.07816	41230403	41247777	+	ENSSSCT00000004689	ENSSSCG00000004242	TBC1D32	intron_31
chr1	41242610	41242810	5.53981	41230403	41247777	+	ENSSSCT00000004689	ENSSSCG00000004242	TBC1D32	intron_31
chr1	41244968	41245168	3.92403	41230403	41247777	+	ENSSSCT00000004689	ENSSSCG00000004242	TBC1D32	intron_31
chr1	41246397	41246597	3.92403	41230403	41247777	+	ENSSSCT00000004689	ENSSSCG00000004242	TBC1D32	intron_31
chr1	41247962	41248162	3.69321	41247778	41247966	+	ENSSSCT00000004689	ENSSSCG00000004242	TBC1D32	cds_31
chr1	41247962	41248162	3.69321	41247967	41261738	+	ENSSSCT00000004689	ENSSSCG00000004242	TBC1D32	intron_32
chr1	41250500	41250700	3.23156	41247967	41261738	+	ENSSSCT00000004689	ENSSSCG00000004242	TBC1D32	intron_32
chr1	41252016	41252216	3.00073	41247967	41261738	+	ENSSSCT00000004689	ENSSSCG00000004242	TBC1D32	intron_32
chr1	41258142	41258537	9.46385	41247967	41261738	+	ENSSSCT00000004689	ENSSSCG00000004242	TBC1D32	intron_32
chr1	41261738	41261938	4.4661	41261739	41261855	+	ENSSSCT00000004689	ENSSSCG00000004242	TBC1D32	cds_32
chr1	41261738	41261938	4.4661	41261859	41263561	+	ENSSSCT00000004689	ENSSSCG00000004242	TBC1D32	utr3_0
chr1	41262541	41262741	3.46238	41261859	41263561	+	ENSSSCT00000004689	ENSSSCG00000004242	TBC1D32	utr3_0
chr1	41262917	41263117	7.15559	41261859	41263561	+	ENSSSCT00000004689	ENSSSCG00000004242	TBC1D32	utr3_0
chr1	42729917	42730170	2.58141	42729754	42730472	+	ENSSSCT00000004691	ENSSSCG00000004244	MAN1A1	utr5_0
chr1	42730332	42730606	5.16288	42729754	42730472	+	ENSSSCT00000004691	ENSSSCG00000004244	MAN1A1	utr5_0
chr1	42730332	42730606	5.16288	42730473	42731093	+	ENSSSCT00000004691	ENSSSCG00000004244	MAN1A1	cds_0
chr1	42730748	42731196	8.50788	42730473	42731093	+	ENSSSCT00000004691	ENSSSCG00000004244	MAN1A1	cds_0
chr1	42730748	42731196	8.50788	42731094	42772139	+	ENSSSCT00000004691	ENSSSCG00000004244	MAN1A1	intron_0
chr1	42738762	42738962	3.23156	42731094	42772139	+	ENSSSCT00000004691	ENSSSCG00000004244	MAN1A1	intron_0
chr1	42784726	42784926	2.76991	42774687	42787705	+	ENSSSCT00000004691	ENSSSCG00000004244	MAN1A1	intron_2
chr1	42787779	42787980	9.26302	42787706	42787786	+	ENSSSCT00000004691	ENSSSCG00000004244	MAN1A1	cds_3
chr1	42787779	42787980	9.26302	42787787	42824702	+	ENSSSCT00000004691	ENSSSCG00000004244	MAN1A1	intron_3
chr1	42824702	42824902	7.11457	42824703	42824797	+	ENSSSCT00000004691	ENSSSCG00000004244	MAN1A1	cds_4
chr1	42824702	42824902	7.11457	42824798	42867907	+	ENSSSCT00000004691	ENSSSCG00000004244	MAN1A1	intron_4
chr1	42832392	42832638	5.30899	42824798	42867907	+	ENSSSCT00000004691	ENSSSCG00000004244	MAN1A1	intron_4
chr1	42863258	42863499	10.618	42824798	42867907	+	ENSSSCT00000004691	ENSSSCG00000004244	MAN1A1	intron_4
chr1	42865246	42865446	3.46238	42824798	42867907	+	ENSSSCT00000004691	ENSSSCG00000004244	MAN1A1	intron_4
chr1	42867907	42868116	13.2329	42867908	42868031	+	ENSSSCT00000004691	ENSSSCG00000004244	MAN1A1	cds_5
chr1	42867907	42868116	13.2329	42868032	42869891	+	ENSSSCT00000004691	ENSSSCG00000004244	MAN1A1	intron_5
chr1	42870249	42870449	3.23156	42869986	42875958	+	ENSSSCT00000004691	ENSSSCG00000004244	MAN1A1	intron_6
chr1	42879931	42880131	3.69321	42876075	42885956	+	ENSSSCT00000004691	ENSSSCG00000004244	MAN1A1	intron_7
chr1	42887093	42887312	3.19022	42886976	42887148	+	ENSSSCT00000004691	ENSSSCG00000004244	MAN1A1	cds_9
chr1	42887093	42887312	3.19022	42887149	42893259	+	ENSSSCT00000004691	ENSSSCG00000004244	MAN1A1	intron_9
chr1	42893259	42893459	7.36427	42893376	42893738	+	ENSSSCT00000004691	ENSSSCG00000004244	MAN1A1	intron_10
chr1	42893259	42893459	7.36427	42893260	42893375	+	ENSSSCT00000004691	ENSSSCG00000004244	MAN1A1	cds_10
chr1	42894739	42894944	3.24768	42893866	42896291	+	ENSSSCT00000004691	ENSSSCG00000004244	MAN1A1	utr3_0
chr1	43052844	43053044	4.38568	43052743	43052940	+	ENSSSCT00000058756	ENSSSCG00000004245	FAM184A	cds_4
chr1	43052844	43053044	4.38568	43052941	43058610	+	ENSSSCT00000058756	ENSSSCG00000004245	FAM184A	intron_4
chr1	43058610	43058810	4.38568	43058611	43058733	+	ENSSSCT00000058756	ENSSSCG00000004245	FAM184A	cds_5
chr1	43058610	43058810	4.38568	43058734	43068141	+	ENSSSCT00000058756	ENSSSCG00000004245	FAM184A	intron_5
chr1	43099673	43099873	2.76991	43099412	43100122	+	ENSSSCT00000058756	ENSSSCG00000004245	FAM184A	intron_13
chr1	43188269	43188469	4.84734	43186104	43192006	+	ENSSSCT00000004693	ENSSSCG00000004246	NA	intron_3
chr1	43265012	43265614	6.90452	43264994	43265078	+	ENSSSCT00000045320	ENSSSCG00000039084	NA	cds_4
chr1	43265012	43265614	6.90452	43265079	43265098	+	ENSSSCT00000045320	ENSSSCG00000039084	NA	intron_4
chr1	43265012	43265614	6.90452	43265099	43265217	+	ENSSSCT00000045320	ENSSSCG00000039084	NA	cds_5
chr1	43265012	43265614	6.90452	43265218	43265247	+	ENSSSCT00000045320	ENSSSCG00000039084	NA	intron_5
chr1	43265012	43265614	6.90452	43265248	43265577	+	ENSSSCT00000045320	ENSSSCG00000039084	NA	cds_6
chr1	43414254	43414454	3.46238	43407442	43440860	+	ENSSSCT00000004696	ENSSSCG00000004249	CEP85L	intron_1
chr1	43416871	43417291	5.53981	43407442	43440860	+	ENSSSCT00000004696	ENSSSCG00000004249	CEP85L	intron_1
chr1	43439265	43439465	4.15486	43407442	43440860	+	ENSSSCT00000004696	ENSSSCG00000004249	CEP85L	intron_1
chr1	43441162	43441476	7.95756	43440861	43441648	+	ENSSSCT00000004696	ENSSSCG00000004249	CEP85L	cds_2
chr1	43445141	43445341	3.69321	43441649	43480683	+	ENSSSCT00000004696	ENSSSCG00000004249	CEP85L	intron_2
chr1	43494447	43494647	3.69321	43480806	43506243	+	ENSSSCT00000004696	ENSSSCG00000004249	CEP85L	intron_3
chr1	43496373	43496573	3.69321	43480806	43506243	+	ENSSSCT00000004696	ENSSSCG00000004249	CEP85L	intron_3
chr1	43513879	43514079	3.46238	43506352	43526393	+	ENSSSCT00000004696	ENSSSCG00000004249	CEP85L	intron_5
chr1	43517440	43517640	3.69321	43506352	43526393	+	ENSSSCT00000004696	ENSSSCG00000004249	CEP85L	intron_5
chr1	43522968	43523168	3.92403	43506352	43526393	+	ENSSSCT00000004696	ENSSSCG00000004249	CEP85L	intron_5
chr1	43526548	43526748	3.92403	43526394	43526573	+	ENSSSCT00000004696	ENSSSCG00000004249	CEP85L	cds_6
chr1	43526548	43526748	3.92403	43526574	43527267	+	ENSSSCT00000004696	ENSSSCG00000004249	CEP85L	intron_6
chr1	43527267	43527467	3.92403	43527268	43527420	+	ENSSSCT00000004696	ENSSSCG00000004249	CEP85L	cds_7
chr1	43527267	43527467	3.92403	43527421	43529690	+	ENSSSCT00000004696	ENSSSCG00000004249	CEP85L	intron_7
chr1	43549491	43549691	4.15486	43534916	43551464	+	ENSSSCT00000004696	ENSSSCG00000004249	CEP85L	intron_10
chr1	44239593	44239836	2.42543	44239364	44239606	+	ENSSSCT00000059612	ENSSSCG00000004253	NA	utr5_0
chr1	44239593	44239836	2.42543	44239607	44239894	+	ENSSSCT00000059612	ENSSSCG00000004253	NA	cds_0
chr1	44245895	44246206	11.0796	44239895	44264933	+	ENSSSCT00000059612	ENSSSCG00000004253	NA	intron_0
chr1	44246764	44247329	7.10759	44239895	44264933	+	ENSSSCT00000059612	ENSSSCG00000004253	NA	intron_0
chr1	44258873	44259073	3.00073	44239895	44264933	+	ENSSSCT00000059612	ENSSSCG00000004253	NA	intron_0
chr1	44260961	44261161	4.84734	44239895	44264933	+	ENSSSCT00000059612	ENSSSCG00000004253	NA	intron_0
chr1	44263995	44264195	3.00073	44239895	44264933	+	ENSSSCT00000059612	ENSSSCG00000004253	NA	intron_0
chr1	44267672	44267983	5.5226	44266494	44270419	+	ENSSSCT00000059612	ENSSSCG00000004253	NA	intron_2
chr1	44279131	44279376	10.6045	44279058	44279238	+	ENSSSCT00000059612	ENSSSCG00000004253	NA	cds_7
chr1	44279131	44279376	10.6045	44279239	44282595	+	ENSSSCT00000059612	ENSSSCG00000004253	NA	intron_7
chr1	44282595	44282977	13.2399	44282596	44282723	+	ENSSSCT00000059612	ENSSSCG00000004253	NA	cds_8
chr1	44282595	44282977	13.2399	44282727	44287001	+	ENSSSCT00000059612	ENSSSCG00000004253	NA	utr3_0
chr1	44283043	44283243	5.30899	44282727	44287001	+	ENSSSCT00000059612	ENSSSCG00000004253	NA	utr3_0
chr1	44285080	44285280	3.49903	44282727	44287001	+	ENSSSCT00000059612	ENSSSCG00000004253	NA	utr3_0
chr1	44440267	44440467	5.07816	44439343	44443684	+	ENSSSCT00000041797	ENSSSCG00000026978	ROS1	intron_6
chr1	44863235	44863435	3.00073	44860030	44867660	+	ENSSSCT00000052581	ENSSSCG00000036207	GPRC6A	intron_2
chr1	44868001	44868201	3.69321	44867874	44869786	+	ENSSSCT00000052581	ENSSSCG00000036207	GPRC6A	intron_3
chr1	44876065	44876277	8.77137	44873777	44878393	+	ENSSSCT00000052581	ENSSSCG00000036207	GPRC6A	utr3_0
chr1	44877232	44877432	5.30899	44873777	44878393	+	ENSSSCT00000052581	ENSSSCG00000036207	GPRC6A	utr3_0
chr1	44941575	44941846	10.8619	44941510	44942068	+	ENSSSCT00000061721	ENSSSCG00000004263	ZUFSP	cds_0
chr1	44943919	44944119	4.57722	44942069	44944274	+	ENSSSCT00000061721	ENSSSCG00000004263	ZUFSP	intron_1
chr1	44944837	44945141	7.20367	44944386	44946364	+	ENSSSCT00000061721	ENSSSCG00000004263	ZUFSP	intron_2
chr1	44947222	44947422	3.23156	44946487	44948816	+	ENSSSCT00000061721	ENSSSCG00000004263	ZUFSP	intron_3
chr1	44956221	44956468	6.48299	44953933	44957981	+	ENSSSCT00000061721	ENSSSCG00000004263	ZUFSP	intron_6
chr1	44958569	44958769	2.76991	44958134	44959486	+	ENSSSCT00000061721	ENSSSCG00000004263	ZUFSP	intron_7
chr1	45172896	45173150	5.201	45170963	45175147	+	ENSSSCT00000054951	ENSSSCG00000025941	PTP4A1	utr5_0
chr1	45175792	45176032	4.80769	45175713	45175843	+	ENSSSCT00000054951	ENSSSCG00000025941	PTP4A1	cds_1
chr1	45175792	45176032	4.80769	45175844	45177361	+	ENSSSCT00000054951	ENSSSCG00000025941	PTP4A1	intron_1
chr1	45178379	45178658	4.59863	45178347	45178461	+	ENSSSCT00000054951	ENSSSCG00000025941	PTP4A1	cds_3
chr1	45178379	45178658	4.59863	45178465	45179733	+	ENSSSCT00000054951	ENSSSCG00000025941	PTP4A1	utr3_0
chr1	45179182	45179407	3.13853	45178465	45179733	+	ENSSSCT00000054951	ENSSSCG00000025941	PTP4A1	utr3_0
chr1	45179500	45179754	2.78407	45178465	45179733	+	ENSSSCT00000054951	ENSSSCG00000025941	PTP4A1	utr3_0
chr1	45233872	45234072	3.92403	45233103	45263742	+	ENSSSCT00000040949	ENSSSCG00000035259	PHF3	intron_1
chr1	45265751	45265958	9.00219	45263905	45268637	+	ENSSSCT00000040949	ENSSSCG00000035259	PHF3	intron_2
chr1	45269363	45269730	5.77064	45268638	45270393	+	ENSSSCT00000040949	ENSSSCG00000035259	PHF3	cds_2
chr1	45270356	45270556	3.24585	45270394	45276144	+	ENSSSCT00000040949	ENSSSCG00000035259	PHF3	intron_3
chr1	45270356	45270556	3.24585	45268638	45270393	+	ENSSSCT00000040949	ENSSSCG00000035259	PHF3	cds_2
chr1	45276270	45276470	4.87378	45276145	45276454	+	ENSSSCT00000040949	ENSSSCG00000035259	PHF3	cds_3
chr1	45276270	45276470	4.87378	45276455	45278589	+	ENSSSCT00000040949	ENSSSCG00000035259	PHF3	intron_4
chr1	45281285	45281615	4.22297	45281186	45281333	+	ENSSSCT00000040949	ENSSSCG00000035259	PHF3	cds_5
chr1	45281285	45281615	4.22297	45281334	45281415	+	ENSSSCT00000040949	ENSSSCG00000035259	PHF3	intron_6
chr1	45281285	45281615	4.22297	45281416	45281572	+	ENSSSCT00000040949	ENSSSCG00000035259	PHF3	cds_6
chr1	45281285	45281615	4.22297	45281573	45282804	+	ENSSSCT00000040949	ENSSSCG00000035259	PHF3	intron_7
chr1	45292834	45293034	3.74028	45292215	45294334	+	ENSSSCT00000040949	ENSSSCG00000035259	PHF3	cds_14
chr1	45293174	45293392	4.54863	45292215	45294334	+	ENSSSCT00000040949	ENSSSCG00000035259	PHF3	cds_14
chr1	49233525	49233725	4.38568	49232696	49253411	+	ENSSSCT00000066143	ENSSSCG00000004270	ADGRB3	intron_6
chr1	49273593	49273793	3.92403	49273530	49273638	+	ENSSSCT00000066143	ENSSSCG00000004270	ADGRB3	cds_9
chr1	49273593	49273793	3.92403	49273639	49303509	+	ENSSSCT00000066143	ENSSSCG00000004270	ADGRB3	intron_9
chr1	49336089	49336289	6.00146	49331484	49470631	+	ENSSSCT00000066143	ENSSSCG00000004270	ADGRB3	intron_13
chr1	49367126	49367326	3.69321	49331484	49470631	+	ENSSSCT00000066143	ENSSSCG00000004270	ADGRB3	intron_13
chr1	49390767	49390967	3.92403	49331484	49470631	+	ENSSSCT00000066143	ENSSSCG00000004270	ADGRB3	intron_13
chr1	49418944	49419144	3.46238	49331484	49470631	+	ENSSSCT00000066143	ENSSSCG00000004270	ADGRB3	intron_13
chr1	49444087	49444287	3.23156	49331484	49470631	+	ENSSSCT00000066143	ENSSSCG00000004270	ADGRB3	intron_13
chr1	49445920	49446120	5.07816	49331484	49470631	+	ENSSSCT00000066143	ENSSSCG00000004270	ADGRB3	intron_13
chr1	49472385	49472585	3.00073	49472386	49472489	+	ENSSSCT00000066143	ENSSSCG00000004270	ADGRB3	cds_15
chr1	49472385	49472585	3.00073	49472490	49476350	+	ENSSSCT00000066143	ENSSSCG00000004270	ADGRB3	intron_15
chr1	49555513	49555713	3.92403	49476454	49557770	+	ENSSSCT00000066143	ENSSSCG00000004270	ADGRB3	intron_16
chr1	49562361	49562561	2.76991	49560893	49563340	+	ENSSSCT00000066143	ENSSSCG00000004270	ADGRB3	intron_18
chr1	49570652	49570852	3.00073	49570559	49570657	+	ENSSSCT00000066143	ENSSSCG00000004270	ADGRB3	cds_21
chr1	49570652	49570852	3.00073	49570658	49570985	+	ENSSSCT00000066143	ENSSSCG00000004270	ADGRB3	intron_21
chr1	49570985	49571185	3.00073	49570986	49571157	+	ENSSSCT00000066143	ENSSSCG00000004270	ADGRB3	cds_22
chr1	49570985	49571185	3.00073	49571158	49583876	+	ENSSSCT00000066143	ENSSSCG00000004270	ADGRB3	intron_22
chr1	50588273	50588473	2.76991	50581593	50595625	+	ENSSSCT00000048904	ENSSSCG00000004275	FAM135A	intron_1
chr1	50591438	50591638	2.76991	50581593	50595625	+	ENSSSCT00000048904	ENSSSCG00000004275	FAM135A	intron_1
chr1	50596848	50597048	3.46238	50596566	50616892	+	ENSSSCT00000048904	ENSSSCG00000004275	FAM135A	intron_3
chr1	50607264	50607464	3.46238	50596566	50616892	+	ENSSSCT00000048904	ENSSSCG00000004275	FAM135A	intron_3
chr1	50608546	50608746	3.92403	50596566	50616892	+	ENSSSCT00000048904	ENSSSCG00000004275	FAM135A	intron_3
chr1	50640639	50640839	4.38568	50616973	50644882	+	ENSSSCT00000048904	ENSSSCG00000004275	FAM135A	intron_4
chr1	50648803	50649054	9.90569	50646911	50650148	+	ENSSSCT00000048904	ENSSSCG00000004275	FAM135A	intron_7
chr1	50649775	50649975	3.00073	50646911	50650148	+	ENSSSCT00000048904	ENSSSCG00000004275	FAM135A	intron_7
chr1	50661240	50661527	7.15559	50660894	50663228	+	ENSSSCT00000048904	ENSSSCG00000004275	FAM135A	intron_11
chr1	50663346	50663591	6.46311	50663229	50663384	+	ENSSSCT00000048904	ENSSSCG00000004275	FAM135A	cds_9
chr1	50663346	50663591	6.46311	50663385	50690187	+	ENSSSCT00000048904	ENSSSCG00000004275	FAM135A	intron_12
chr1	50664188	50664388	2.76991	50663385	50690187	+	ENSSSCT00000048904	ENSSSCG00000004275	FAM135A	intron_12
chr1	50672673	50672873	4.15486	50663385	50690187	+	ENSSSCT00000048904	ENSSSCG00000004275	FAM135A	intron_12
chr1	50674647	50674847	2.76991	50663385	50690187	+	ENSSSCT00000048904	ENSSSCG00000004275	FAM135A	intron_12
chr1	50693207	50693464	4.30636	50692019	50694380	+	ENSSSCT00000048904	ENSSSCG00000004275	FAM135A	cds_12
chr1	50693562	50693762	3.59136	50692019	50694380	+	ENSSSCT00000048904	ENSSSCG00000004275	FAM135A	cds_12
chr1	50694024	50694263	4.55829	50692019	50694380	+	ENSSSCT00000048904	ENSSSCG00000004275	FAM135A	cds_12
chr1	50695979	50696179	3.9585	50695872	50696032	+	ENSSSCT00000048904	ENSSSCG00000004275	FAM135A	cds_13
chr1	50695979	50696179	3.9585	50696033	50698649	+	ENSSSCT00000048904	ENSSSCG00000004275	FAM135A	intron_16
chr1	50698649	50698849	8.23236	50698650	50698741	+	ENSSSCT00000048904	ENSSSCG00000004275	FAM135A	cds_14
chr1	50698649	50698849	8.23236	50698742	50699538	+	ENSSSCT00000048904	ENSSSCG00000004275	FAM135A	intron_17
chr1	50701813	50702013	5.77064	50699637	50702734	+	ENSSSCT00000048904	ENSSSCG00000004275	FAM135A	intron_18
chr1	50715558	50715953	7.61724	50714673	50716186	+	ENSSSCT00000048904	ENSSSCG00000004275	FAM135A	utr3_0
chr1	50789120	50789359	5.53981	50781924	50832069	+	ENSSSCT00000051535	ENSSSCG00000004276	SMAP1	intron_0
chr1	50798488	50798688	4.06148	50781924	50832069	+	ENSSSCT00000051535	ENSSSCG00000004276	SMAP1	intron_0
chr1	50803812	50804012	4.38568	50781924	50832069	+	ENSSSCT00000051535	ENSSSCG00000004276	SMAP1	intron_0
chr1	50804347	50804547	3.14281	50781924	50832069	+	ENSSSCT00000051535	ENSSSCG00000004276	SMAP1	intron_0
chr1	50807637	50807837	8.54054	50781924	50832069	+	ENSSSCT00000051535	ENSSSCG00000004276	SMAP1	intron_0
chr1	50810061	50810261	3.69321	50781924	50832069	+	ENSSSCT00000051535	ENSSSCG00000004276	SMAP1	intron_0
chr1	50814581	50814781	3.23156	50781924	50832069	+	ENSSSCT00000051535	ENSSSCG00000004276	SMAP1	intron_0
chr1	50828653	50828866	7.15559	50781924	50832069	+	ENSSSCT00000051535	ENSSSCG00000004276	SMAP1	intron_0
chr1	50829009	50829209	3.92403	50781924	50832069	+	ENSSSCT00000051535	ENSSSCG00000004276	SMAP1	intron_0
chr1	50835104	50835304	4.16582	50832204	50847220	+	ENSSSCT00000051535	ENSSSCG00000004276	SMAP1	intron_1
chr1	50848496	50848696	4.35411	50847307	50857707	+	ENSSSCT00000051535	ENSSSCG00000004276	SMAP1	intron_2
chr1	50850254	50850454	2.76991	50847307	50857707	+	ENSSSCT00000051535	ENSSSCG00000004276	SMAP1	intron_2
chr1	50852354	50852554	4.38568	50847307	50857707	+	ENSSSCT00000051535	ENSSSCG00000004276	SMAP1	intron_2
chr1	50857753	50857960	10.5027	50857708	50857783	+	ENSSSCT00000051535	ENSSSCG00000004276	SMAP1	cds_3
chr1	50857753	50857960	10.5027	50857784	50866384	+	ENSSSCT00000051535	ENSSSCG00000004276	SMAP1	intron_3
chr1	50866449	50866661	8.30972	50866385	50866465	+	ENSSSCT00000051535	ENSSSCG00000004276	SMAP1	cds_4
chr1	50866449	50866661	8.30972	50866466	50870875	+	ENSSSCT00000051535	ENSSSCG00000004276	SMAP1	intron_4
chr1	50869740	50869940	2.76991	50866466	50870875	+	ENSSSCT00000051535	ENSSSCG00000004276	SMAP1	intron_4
chr1	50870875	50871115	8.547	50870876	50870956	+	ENSSSCT00000051535	ENSSSCG00000004276	SMAP1	cds_5
chr1	50870875	50871115	8.547	50870957	50913845	+	ENSSSCT00000051535	ENSSSCG00000004276	SMAP1	intron_5
chr1	50879778	50879978	3.69321	50870957	50913845	+	ENSSSCT00000051535	ENSSSCG00000004276	SMAP1	intron_5
chr1	50913885	50914107	4.75552	50913846	50913936	+	ENSSSCT00000051535	ENSSSCG00000004276	SMAP1	cds_6
chr1	50913885	50914107	4.75552	50913937	50933131	+	ENSSSCT00000051535	ENSSSCG00000004276	SMAP1	intron_6
chr1	50939121	50939323	1.70476	50938947	50939254	+	ENSSSCT00000051535	ENSSSCG00000004276	SMAP1	cds_9
chr1	50939121	50939323	1.70476	50939255	50941249	+	ENSSSCT00000051535	ENSSSCG00000004276	SMAP1	intron_9
chr1	51313312	51313517	3.27897	51313134	51313400	+	ENSSSCT00000060364	ENSSSCG00000004279	OGFRL1	cds_0
chr1	51313312	51313517	3.27897	51313401	51317409	+	ENSSSCT00000060364	ENSSSCG00000004279	OGFRL1	intron_0
chr1	51317409	51317690	8.72328	51317410	51317496	+	ENSSSCT00000060364	ENSSSCG00000004279	OGFRL1	cds_1
chr1	51317409	51317690	8.72328	51317497	51317655	+	ENSSSCT00000060364	ENSSSCG00000004279	OGFRL1	intron_1
chr1	51317409	51317690	8.72328	51317656	51317734	+	ENSSSCT00000060364	ENSSSCG00000004279	OGFRL1	cds_2
chr1	51325686	51326060	3.66661	51325270	51325933	+	ENSSSCT00000060364	ENSSSCG00000004279	OGFRL1	cds_6
chr1	51325686	51326060	3.66661	51325937	51332328	+	ENSSSCT00000060364	ENSSSCG00000004279	OGFRL1	utr3_0
chr1	51326467	51326667	4.25114	51325937	51332328	+	ENSSSCT00000060364	ENSSSCG00000004279	OGFRL1	utr3_0
chr1	51330357	51330664	3.96715	51325937	51332328	+	ENSSSCT00000060364	ENSSSCG00000004279	OGFRL1	utr3_0
chr1	52820185	52820385	7.61724	52800753	52831965	+	ENSSSCT00000026479	ENSSSCG00000004281	KCNQ5	intron_1
chr1	52821394	52821594	2.76991	52800753	52831965	+	ENSSSCT00000026479	ENSSSCG00000004281	KCNQ5	intron_1
chr1	52932761	52932961	4.84734	52930182	52935339	+	ENSSSCT00000026479	ENSSSCG00000004281	KCNQ5	intron_11
chr1	53099016	53099216	3.23156	53097832	53102280	+	ENSSSCT00000037924	ENSSSCG00000022994	CYB5R4	intron_2
chr1	53179086	53179286	2.76991	53179049	53179135	+	ENSSSCT00000037924	ENSSSCG00000022994	CYB5R4	cds_14
chr1	53179086	53179286	2.76991	53179136	53185422	+	ENSSSCT00000037924	ENSSSCG00000022994	CYB5R4	intron_15
chr1	53185422	53185622	2.76991	53185423	53185587	+	ENSSSCT00000037924	ENSSSCG00000022994	CYB5R4	cds_15
chr1	53185422	53185622	2.76991	53185588	53190621	+	ENSSSCT00000037924	ENSSSCG00000022994	CYB5R4	intron_16
chr1	53865354	53865554	3.00073	53865458	53865554	+	ENSSSCT00000058595	ENSSSCG00000031194	NA	cds_0
chr1	54449052	54449252	3.23156	54448462	54450181	+	ENSSSCT00000034230	ENSSSCG00000004291	NT5E	utr3_0
chr1	55625592	55625792	3.92403	55618727	55666251	+	ENSSSCT00000045846	ENSSSCG00000035281	ZNF292	intron_0
chr1	55628947	55629147	4.61651	55618727	55666251	+	ENSSSCT00000045846	ENSSSCG00000035281	ZNF292	intron_0
chr1	55630136	55630336	3.23156	55618727	55666251	+	ENSSSCT00000045846	ENSSSCG00000035281	ZNF292	intron_0
chr1	55663412	55663612	4.61651	55618727	55666251	+	ENSSSCT00000045846	ENSSSCG00000035281	ZNF292	intron_0
chr1	55666599	55666799	4.15486	55666600	55666678	+	ENSSSCT00000045846	ENSSSCG00000035281	ZNF292	cds_2
chr1	55666599	55666799	4.15486	55666679	55668959	+	ENSSSCT00000045846	ENSSSCG00000035281	ZNF292	intron_2
chr1	55680442	55680642	2.76991	55669096	55684667	+	ENSSSCT00000045846	ENSSSCG00000035281	ZNF292	intron_3
chr1	55689382	55689582	3.92403	55684871	55691722	+	ENSSSCT00000045846	ENSSSCG00000035281	ZNF292	intron_4
chr1	55692856	55693056	3.69321	55691860	55694460	+	ENSSSCT00000045846	ENSSSCG00000035281	ZNF292	intron_5
chr1	55694460	55694660	3.23156	55694461	55694602	+	ENSSSCT00000045846	ENSSSCG00000035281	ZNF292	cds_6
chr1	55694460	55694660	3.23156	55694603	55703558	+	ENSSSCT00000045846	ENSSSCG00000035281	ZNF292	intron_6
chr1	55699192	55699433	6.92477	55694603	55703558	+	ENSSSCT00000045846	ENSSSCG00000035281	ZNF292	intron_6
chr1	55702192	55702392	6.00146	55694603	55703558	+	ENSSSCT00000045846	ENSSSCG00000035281	ZNF292	intron_6
chr1	55704028	55704228	4.63151	55703559	55710704	+	ENSSSCT00000045846	ENSSSCG00000035281	ZNF292	cds_7
chr1	55705411	55705611	3.46404	55703559	55710704	+	ENSSSCT00000045846	ENSSSCG00000035281	ZNF292	cds_7
chr1	55708988	55709784	8.2043	55703559	55710704	+	ENSSSCT00000045846	ENSSSCG00000035281	ZNF292	cds_7
chr1	55710245	55710647	3.85841	55703559	55710704	+	ENSSSCT00000045846	ENSSSCG00000035281	ZNF292	cds_7
chr1	55710777	55710977	4.15486	55710708	55712943	+	ENSSSCT00000045846	ENSSSCG00000035281	ZNF292	utr3_0
chr1	55711139	55711339	6.00146	55710708	55712943	+	ENSSSCT00000045846	ENSSSCG00000035281	ZNF292	utr3_0
chr1	55712158	55712358	4.61651	55710708	55712943	+	ENSSSCT00000045846	ENSSSCG00000035281	ZNF292	utr3_0
chr1	55753976	55754176	3.14905	55753933	55754014	+	ENSSSCT00000004754	ENSSSCG00000004300	SMIM8	utr5_0
chr1	55753976	55754176	3.14905	55754015	55760401	+	ENSSSCT00000004754	ENSSSCG00000004300	SMIM8	intron_0
chr1	55761721	55761921	3.53927	55760560	55762294	+	ENSSSCT00000004754	ENSSSCG00000004300	SMIM8	intron_1
chr1	55762402	55762630	3.25424	55762295	55762450	+	ENSSSCT00000004754	ENSSSCG00000004300	SMIM8	cds_1
chr1	55762402	55762630	3.25424	55762454	55763969	+	ENSSSCT00000004754	ENSSSCG00000004300	SMIM8	utr3_0
chr1	55763260	55763527	10.618	55762454	55763969	+	ENSSSCT00000004754	ENSSSCG00000004300	SMIM8	utr3_0
chr1	55821583	55821783	2.76991	55821542	55821640	+	ENSSSCT00000004756	ENSSSCG00000004302	NA	utr5_0
chr1	55821583	55821783	2.76991	55821641	55823928	+	ENSSSCT00000004756	ENSSSCG00000004302	NA	intron_0
chr1	55893070	55893285	9.69467	55892013	55894875	+	ENSSSCT00000051469	ENSSSCG00000004304	SLC35A1	intron_4
chr1	55894999	55895272	7.48069	55894876	55895000	+	ENSSSCT00000051469	ENSSSCG00000004304	SLC35A1	cds_5
chr1	55894999	55895272	7.48069	55895004	55895693	+	ENSSSCT00000051469	ENSSSCG00000004304	SLC35A1	utr3_0
chr1	55982215	55982415	2.66299	55981972	55982220	+	ENSSSCT00000037698	ENSSSCG00000004306	ORC3	utr5_2
chr1	55982215	55982415	2.66299	55982221	55982244	+	ENSSSCT00000037698	ENSSSCG00000004306	ORC3	cds_0
chr1	55982215	55982415	2.66299	55982245	55985107	+	ENSSSCT00000037698	ENSSSCG00000004306	ORC3	intron_2
chr1	55985107	55985331	3.26332	55985108	55985162	+	ENSSSCT00000037698	ENSSSCG00000004306	ORC3	cds_1
chr1	55985107	55985331	3.26332	55985163	55990772	+	ENSSSCT00000037698	ENSSSCG00000004306	ORC3	intron_3
chr1	55987495	55987695	4.61651	55985163	55990772	+	ENSSSCT00000037698	ENSSSCG00000004306	ORC3	intron_3
chr1	55989061	55989418	12.4646	55985163	55990772	+	ENSSSCT00000037698	ENSSSCG00000004306	ORC3	intron_3
chr1	55990772	55990972	10.1563	55990773	55990870	+	ENSSSCT00000037698	ENSSSCG00000004306	ORC3	cds_2
chr1	55990772	55990972	10.1563	55990871	55992544	+	ENSSSCT00000037698	ENSSSCG00000004306	ORC3	intron_4
chr1	55992544	55992779	12.0029	55992545	55992689	+	ENSSSCT00000037698	ENSSSCG00000004306	ORC3	cds_3
chr1	55992544	55992779	12.0029	55992690	55995700	+	ENSSSCT00000037698	ENSSSCG00000004306	ORC3	intron_5
chr1	55995700	55995900	8.77137	55995701	55995805	+	ENSSSCT00000037698	ENSSSCG00000004306	ORC3	cds_4
chr1	55995700	55995900	8.77137	55995806	55996281	+	ENSSSCT00000037698	ENSSSCG00000004306	ORC3	intron_6
chr1	56025861	56026061	3.00073	56018584	56031359	+	ENSSSCT00000037698	ENSSSCG00000004306	ORC3	intron_14
chr1	56035999	56036199	7.15559	56034993	56039108	+	ENSSSCT00000037698	ENSSSCG00000004306	ORC3	intron_17
chr1	56037879	56038079	3.46238	56034993	56039108	+	ENSSSCT00000037698	ENSSSCG00000004306	ORC3	intron_17
chr1	56040967	56041167	5.0416	56040885	56041001	+	ENSSSCT00000037698	ENSSSCG00000004306	ORC3	cds_17
chr1	56040967	56041167	5.0416	56041002	56041910	+	ENSSSCT00000037698	ENSSSCG00000004306	ORC3	intron_19
chr1	56041910	56042110	7.38642	56041911	56041990	+	ENSSSCT00000037698	ENSSSCG00000004306	ORC3	cds_18
chr1	56041910	56042110	7.38642	56041991	56042478	+	ENSSSCT00000037698	ENSSSCG00000004306	ORC3	intron_20
chr1	56218037	56218237	3.00073	56213720	56270142	+	ENSSSCT00000043574	ENSSSCG00000038663	NA	intron_3
chr1	57011814	57012014	3.69321	57011744	57011859	+	ENSSSCT00000056541	ENSSSCG00000038261	NA	cds_1
chr1	57011814	57012014	3.69321	57011860	57011879	+	ENSSSCT00000056541	ENSSSCG00000038261	NA	intron_1
chr1	57011814	57012014	3.69321	57011880	57011979	+	ENSSSCT00000056541	ENSSSCG00000038261	NA	cds_2
chr1	57131079	57131646	4.23901	57131439	57131454	+	ENSSSCT00000054078	ENSSSCG00000035549	NA	cds_0
chr1	57131079	57131646	4.23901	57131455	57131485	+	ENSSSCT00000054078	ENSSSCG00000035549	NA	intron_0
chr1	57131079	57131646	4.23901	57131486	57131510	+	ENSSSCT00000054078	ENSSSCG00000035549	NA	cds_1
chr1	57131079	57131646	4.23901	57131511	57131558	+	ENSSSCT00000054078	ENSSSCG00000035549	NA	intron_1
chr1	57131079	57131646	4.23901	57131559	57131637	+	ENSSSCT00000054078	ENSSSCG00000035549	NA	cds_2
chr1	57131079	57131646	4.23901	57131424	57134034	+	ENSSSCT00000041320	ENSSSCG00000039953	PNRC1	utr3_0
chr1	57131079	57131646	4.23901	57130980	57131420	+	ENSSSCT00000041320	ENSSSCG00000039953	PNRC1	cds_1
chr1	57188784	57188997	3.18615	57188535	57189248	+	ENSSSCT00000004769	ENSSSCG00000004314	PM20D2	cds_0
chr1	57189179	57189380	2.40106	57188535	57189248	+	ENSSSCT00000004769	ENSSSCG00000004314	PM20D2	cds_0
chr1	57189179	57189380	2.40106	57189249	57191814	+	ENSSSCT00000004769	ENSSSCG00000004314	PM20D2	intron_0
chr1	57189935	57190135	1.95357	57189249	57191814	+	ENSSSCT00000004769	ENSSSCG00000004314	PM20D2	intron_0
chr1	57191814	57192014	1.95587	57191815	57191963	+	ENSSSCT00000004769	ENSSSCG00000004314	PM20D2	cds_1
chr1	57191814	57192014	1.95587	57191964	57196047	+	ENSSSCT00000004769	ENSSSCG00000004314	PM20D2	intron_1
chr1	57207872	57208072	3.46238	57197712	57212378	+	ENSSSCT00000004769	ENSSSCG00000004314	PM20D2	intron_3
chr1	57214875	57215132	2.29961	57214307	57216285	+	ENSSSCT00000004769	ENSSSCG00000004314	PM20D2	utr3_0
chr1	57465591	57465805	9.69467	57438162	57580452	+	ENSSSCT00000043370	ENSSSCG00000004322	ANKRD6	intron_0
chr1	57495786	57495986	5.30899	57438162	57580452	+	ENSSSCT00000043370	ENSSSCG00000004322	ANKRD6	intron_0
chr1	57643843	57644149	5.44178	57643660	57644228	+	ENSSSCT00000043370	ENSSSCG00000004322	ANKRD6	cds_14
chr1	57834372	57834572	2.9758	57834285	57834538	+	ENSSSCT00000004787	ENSSSCG00000004331	CASP8AP2	utr5_0
chr1	57834372	57834572	2.9758	57834539	57845046	+	ENSSSCT00000004787	ENSSSCG00000004331	CASP8AP2	intron_0
chr1	57836565	57836821	6.92477	57834539	57845046	+	ENSSSCT00000004787	ENSSSCG00000004331	CASP8AP2	intron_0
chr1	57846586	57846786	3.69321	57846532	57846600	+	ENSSSCT00000004787	ENSSSCG00000004331	CASP8AP2	cds_1
chr1	57846586	57846786	3.69321	57846601	57848454	+	ENSSSCT00000004787	ENSSSCG00000004331	CASP8AP2	intron_2
chr1	57848454	57848654	3.69321	57848455	57848555	+	ENSSSCT00000004787	ENSSSCG00000004331	CASP8AP2	cds_2
chr1	57848454	57848654	3.69321	57848556	57849491	+	ENSSSCT00000004787	ENSSSCG00000004331	CASP8AP2	intron_3
chr1	57852326	57852526	3.46238	57850880	57853588	+	ENSSSCT00000004787	ENSSSCG00000004331	CASP8AP2	intron_5
chr1	57853106	57853306	3.00073	57850880	57853588	+	ENSSSCT00000004787	ENSSSCG00000004331	CASP8AP2	intron_5
chr1	57853554	57853754	3.85841	57853589	57855804	+	ENSSSCT00000004787	ENSSSCG00000004331	CASP8AP2	cds_5
chr1	57853554	57853754	3.85841	57850880	57853588	+	ENSSSCT00000004787	ENSSSCG00000004331	CASP8AP2	intron_5
chr1	57855676	57855876	3.69321	57853589	57855804	+	ENSSSCT00000004787	ENSSSCG00000004331	CASP8AP2	cds_5
chr1	57855676	57855876	3.69321	57855805	57856339	+	ENSSSCT00000004787	ENSSSCG00000004331	CASP8AP2	intron_6
chr1	57856715	57856915	2.76991	57856340	57859475	+	ENSSSCT00000004787	ENSSSCG00000004331	CASP8AP2	cds_6
chr1	57856976	57857319	5.95825	57856340	57859475	+	ENSSSCT00000004787	ENSSSCG00000004331	CASP8AP2	cds_6
chr1	57857476	57857963	11.3341	57856340	57859475	+	ENSSSCT00000004787	ENSSSCG00000004331	CASP8AP2	cds_6
chr1	57859007	57859207	5.53981	57856340	57859475	+	ENSSSCT00000004787	ENSSSCG00000004331	CASP8AP2	cds_6
chr1	57861964	57862164	2.76991	57861721	57862420	+	ENSSSCT00000004787	ENSSSCG00000004331	CASP8AP2	intron_8
chr1	57862560	57862760	4.61651	57862474	57864190	+	ENSSSCT00000004787	ENSSSCG00000004331	CASP8AP2	intron_9
chr1	57863593	57863902	9.9255	57862474	57864190	+	ENSSSCT00000004787	ENSSSCG00000004331	CASP8AP2	intron_9
chr1	58775331	58775545	9.85403	58775198	58775428	+	ENSSSCT00000055393	ENSSSCG00000040939	NA	utr5_0
chr1	58775331	58775545	9.85403	58775429	58779244	+	ENSSSCT00000055393	ENSSSCG00000040939	NA	cds_0
chr1	58778122	58778558	7.0768	58775429	58779244	+	ENSSSCT00000055393	ENSSSCG00000040939	NA	cds_0
chr1	58778682	58778958	5.83417	58775429	58779244	+	ENSSSCT00000055393	ENSSSCG00000040939	NA	cds_0
chr1	62888309	62888509	4.4661	62887986	62902228	+	ENSSSCT00000038684	ENSSSCG00000035648	MANEA	intron_0
chr1	62900284	62900535	8.70821	62887986	62902228	+	ENSSSCT00000038684	ENSSSCG00000035648	MANEA	intron_0
chr1	62903676	62903906	6.69394	62902808	62916261	+	ENSSSCT00000038684	ENSSSCG00000035648	MANEA	intron_1
chr1	62904062	62904372	6.46311	62902808	62916261	+	ENSSSCT00000038684	ENSSSCG00000035648	MANEA	intron_1
chr1	62905358	62905558	5.07816	62902808	62916261	+	ENSSSCT00000038684	ENSSSCG00000035648	MANEA	intron_1
chr1	62918723	62918923	4.15486	62916372	62939371	+	ENSSSCT00000038684	ENSSSCG00000035648	MANEA	intron_2
chr1	62920864	62921064	3.69321	62916372	62939371	+	ENSSSCT00000038684	ENSSSCG00000035648	MANEA	intron_2
chr1	62923377	62923577	5.30899	62916372	62939371	+	ENSSSCT00000038684	ENSSSCG00000035648	MANEA	intron_2
chr1	62931115	62931315	5.53981	62916372	62939371	+	ENSSSCT00000038684	ENSSSCG00000035648	MANEA	intron_2
chr1	62932565	62932765	4.38568	62916372	62939371	+	ENSSSCT00000038684	ENSSSCG00000035648	MANEA	intron_2
chr1	62933922	62934122	3.69321	62916372	62939371	+	ENSSSCT00000038684	ENSSSCG00000035648	MANEA	intron_2
chr1	62941263	62941463	5.77064	62940925	62945655	+	ENSSSCT00000038684	ENSSSCG00000035648	MANEA	utr3_0
chr1	62941992	62942354	6.23229	62940925	62945655	+	ENSSSCT00000038684	ENSSSCG00000035648	MANEA	utr3_0
chr1	62943256	62943456	4.38568	62940925	62945655	+	ENSSSCT00000038684	ENSSSCG00000035648	MANEA	utr3_0
chr1	62944898	62945341	5.29315	62940925	62945655	+	ENSSSCT00000038684	ENSSSCG00000035648	MANEA	utr3_0
chr1	63643967	63644170	5.88915	63643968	63644082	+	ENSSSCT00000004795	ENSSSCG00000004339	UFL1	cds_4
chr1	63643967	63644170	5.88915	63644083	63646156	+	ENSSSCT00000004795	ENSSSCG00000004339	UFL1	intron_4
chr1	63652874	63653074	3.69321	63646288	63661060	+	ENSSSCT00000004795	ENSSSCG00000004339	UFL1	intron_5
chr1	63671886	63672086	7.15559	63671809	63671926	+	ENSSSCT00000004795	ENSSSCG00000004339	UFL1	cds_12
chr1	63671886	63672086	7.15559	63671927	63672823	+	ENSSSCT00000004795	ENSSSCG00000004339	UFL1	intron_12
chr1	63672823	63673023	4.35411	63672824	63672990	+	ENSSSCT00000004795	ENSSSCG00000004339	UFL1	cds_13
chr1	63672823	63673023	4.35411	63672991	63686376	+	ENSSSCT00000004795	ENSSSCG00000004339	UFL1	intron_13
chr1	63675695	63675895	3.92403	63672991	63686376	+	ENSSSCT00000004795	ENSSSCG00000004339	UFL1	intron_13
chr1	63678111	63678311	3.23156	63672991	63686376	+	ENSSSCT00000004795	ENSSSCG00000004339	UFL1	intron_13
chr1	63699994	63700281	6.46311	63698631	63700975	+	ENSSSCT00000004795	ENSSSCG00000004339	UFL1	utr3_0
chr1	64036632	64036975	10.3872	64034799	64040834	+	ENSSSCT00000057867	ENSSSCG00000037906	NA	intron_5
chr1	64083177	64083377	2.76991	64079077	64127620	+	ENSSSCT00000064737	ENSSSCG00000027002	KLHL32	intron_0
chr1	64092124	64092324	6.00146	64079077	64127620	+	ENSSSCT00000064737	ENSSSCG00000027002	KLHL32	intron_0
chr1	64136314	64136514	2.53842	64136293	64136473	+	ENSSSCT00000064737	ENSSSCG00000027002	KLHL32	cds_1
chr1	64136314	64136514	2.53842	64136474	64178610	+	ENSSSCT00000064737	ENSSSCG00000027002	KLHL32	intron_2
chr1	64215560	64215760	5.07816	64208081	64233578	+	ENSSSCT00000064737	ENSSSCG00000027002	KLHL32	intron_4
chr1	64259966	64260531	8.2367	64259726	64260452	+	ENSSSCT00000064737	ENSSSCG00000027002	KLHL32	cds_5
chr1	64259966	64260531	8.2367	64260453	64281136	+	ENSSSCT00000064737	ENSSSCG00000027002	KLHL32	intron_6
chr1	64265316	64265516	3.00073	64260453	64281136	+	ENSSSCT00000064737	ENSSSCG00000027002	KLHL32	intron_6
chr1	64281136	64281336	7.61724	64281137	64281195	+	ENSSSCT00000064737	ENSSSCG00000027002	KLHL32	cds_6
chr1	64281136	64281336	7.61724	64281196	64284408	+	ENSSSCT00000064737	ENSSSCG00000027002	KLHL32	intron_7
chr1	64284569	64284769	5.07816	64284409	64284601	+	ENSSSCT00000064737	ENSSSCG00000027002	KLHL32	cds_7
chr1	64284569	64284769	5.07816	64284602	64286265	+	ENSSSCT00000064737	ENSSSCG00000027002	KLHL32	intron_8
chr1	64286265	64286465	5.07816	64286266	64286360	+	ENSSSCT00000064737	ENSSSCG00000027002	KLHL32	cds_8
chr1	64286265	64286465	5.07816	64286361	64302962	+	ENSSSCT00000064737	ENSSSCG00000027002	KLHL32	intron_9
chr1	64291914	64292114	5.53981	64286361	64302962	+	ENSSSCT00000064737	ENSSSCG00000027002	KLHL32	intron_9
chr1	64303824	64304142	8.54054	64303125	64307190	+	ENSSSCT00000064737	ENSSSCG00000027002	KLHL32	utr3_0
chr1	64306604	64306804	5.07816	64303125	64307190	+	ENSSSCT00000064737	ENSSSCG00000027002	KLHL32	utr3_0
chr1	65835835	65836106	7.37975	65835519	65835994	+	ENSSSCT00000004803	ENSSSCG00000004346	POU3F2	utr5_0
chr1	65835835	65836106	7.37975	65835995	65837077	+	ENSSSCT00000004803	ENSSSCG00000004346	POU3F2	cds_0
chr1	65836569	65837707	21.0183	65835995	65837077	+	ENSSSCT00000004803	ENSSSCG00000004346	POU3F2	cds_0
chr1	65836569	65837707	21.0183	65837078	65847276	+	ENSSSCT00000004803	ENSSSCG00000004346	POU3F2	intron_0
chr1	65838232	65838544	2.8676	65837078	65847276	+	ENSSSCT00000004803	ENSSSCG00000004346	POU3F2	intron_0
chr1	65847276	65847476	54.7973	65847277	65847285	+	ENSSSCT00000004803	ENSSSCG00000004346	POU3F2	cds_1
chr1	65847276	65847476	54.7973	65847289	65848875	+	ENSSSCT00000004803	ENSSSCG00000004346	POU3F2	utr3_0
chr1	66464846	66465112	6.18423	66464204	66465641	+	ENSSSCT00000053219	ENSSSCG00000038757	NA	utr3_0
chr1	66465208	66465454	3.12522	66464204	66465641	+	ENSSSCT00000053219	ENSSSCG00000038757	NA	utr3_0
chr1	66466025	66466225	2.02428	66465642	66467162	+	ENSSSCT00000053219	ENSSSCG00000038757	NA	intron_3
chr1	66467594	66467794	3.60123	66467163	66467850	+	ENSSSCT00000053219	ENSSSCG00000038757	NA	utr3_1
chr1	68312178	68312378	5.77064	68293192	68331439	+	ENSSSCT00000032833	ENSSSCG00000004361	GRIK2	intron_1
chr1	68325347	68325547	3.69321	68293192	68331439	+	ENSSSCT00000032833	ENSSSCG00000004361	GRIK2	intron_1
chr1	68390983	68391183	3.46238	68340782	68439844	+	ENSSSCT00000032833	ENSSSCG00000004361	GRIK2	intron_4
chr1	68392629	68392829	3.00073	68340782	68439844	+	ENSSSCT00000032833	ENSSSCG00000004361	GRIK2	intron_4
chr1	68397972	68398172	5.07816	68340782	68439844	+	ENSSSCT00000032833	ENSSSCG00000004361	GRIK2	intron_4
chr1	68425465	68425665	3.69321	68340782	68439844	+	ENSSSCT00000032833	ENSSSCG00000004361	GRIK2	intron_4
chr1	68531592	68531792	2.33813	68530777	68564271	+	ENSSSCT00000032833	ENSSSCG00000004361	GRIK2	intron_9
chr1	68532423	68532623	5.07816	68530777	68564271	+	ENSSSCT00000032833	ENSSSCG00000004361	GRIK2	intron_9
chr1	68551809	68552009	3.23156	68530777	68564271	+	ENSSSCT00000032833	ENSSSCG00000004361	GRIK2	intron_9
chr1	68595011	68595211	4.15486	68568191	68645762	+	ENSSSCT00000032833	ENSSSCG00000004361	GRIK2	intron_11
chr1	68596172	68596372	3.69321	68568191	68645762	+	ENSSSCT00000032833	ENSSSCG00000004361	GRIK2	intron_11
chr1	68620911	68621214	7.23938	68568191	68645762	+	ENSSSCT00000032833	ENSSSCG00000004361	GRIK2	intron_11
chr1	68918695	68918895	3.00073	68917513	68918968	+	ENSSSCT00000041957	ENSSSCG00000032719	NA	utr5_1
chr1	71174620	71174820	8.02487	71174509	71174745	+	ENSSSCT00000043008	ENSSSCG00000037612	LIN28B	cds_0
chr1	71174620	71174820	8.02487	71174746	71240208	+	ENSSSCT00000043008	ENSSSCG00000037612	LIN28B	intron_0
chr1	71175292	71175492	6.23229	71174746	71240208	+	ENSSSCT00000043008	ENSSSCG00000037612	LIN28B	intron_0
chr1	71183055	71183255	3.69321	71174746	71240208	+	ENSSSCT00000043008	ENSSSCG00000037612	LIN28B	intron_0
chr1	71207846	71208046	4.38568	71174746	71240208	+	ENSSSCT00000043008	ENSSSCG00000037612	LIN28B	intron_0
chr1	71214926	71215126	6.46311	71174746	71240208	+	ENSSSCT00000043008	ENSSSCG00000037612	LIN28B	intron_0
chr1	71294927	71295197	4.69998	71294847	71295213	+	ENSSSCT00000043008	ENSSSCG00000037612	LIN28B	cds_2
chr1	71295387	71295653	4.98481	71295217	71299820	+	ENSSSCT00000043008	ENSSSCG00000037612	LIN28B	utr3_0
chr1	71299240	71299440	2.37206	71295217	71299820	+	ENSSSCT00000043008	ENSSSCG00000037612	LIN28B	utr3_0
chr1	72332624	72333291	5.56978	72332503	72333072	+	ENSSSCT00000037769	ENSSSCG00000004369	PRDM1	cds_5
chr1	72332624	72333291	5.56978	72333076	72337411	+	ENSSSCT00000037769	ENSSSCG00000004369	PRDM1	utr3_0
chr1	72335018	72335362	5.52071	72333076	72337411	+	ENSSSCT00000037769	ENSSSCG00000004369	PRDM1	utr3_0
chr1	72470531	72470731	3.00073	72466693	72473637	+	ENSSSCT00000065303	ENSSSCG00000032933	NA	intron_0
chr1	72483369	72483569	6.00146	72482008	72486473	+	ENSSSCT00000065303	ENSSSCG00000032933	NA	intron_5
chr1	72500063	72500263	6.00146	72499045	72509056	+	ENSSSCT00000065303	ENSSSCG00000032933	NA	intron_10
chr1	72515911	72516111	2.22566	72514436	72523099	+	ENSSSCT00000065303	ENSSSCG00000032933	NA	intron_13
chr1	72520210	72520416	2.57433	72514436	72523099	+	ENSSSCT00000065303	ENSSSCG00000032933	NA	intron_13
chr1	72592510	72592710	3.00073	72553294	72636732	+	ENSSSCT00000033563	ENSSSCG00000004371	CRYBG1	intron_0
chr1	72643228	72643428	2.76991	72636872	72699574	+	ENSSSCT00000033563	ENSSSCG00000004371	CRYBG1	intron_1
chr1	72654181	72654381	6.46311	72636872	72699574	+	ENSSSCT00000033563	ENSSSCG00000004371	CRYBG1	intron_1
chr1	72659631	72659831	3.92403	72636872	72699574	+	ENSSSCT00000033563	ENSSSCG00000004371	CRYBG1	intron_1
chr1	72689540	72689740	6.23229	72636872	72699574	+	ENSSSCT00000033563	ENSSSCG00000004371	CRYBG1	intron_1
chr1	72700024	72700241	9.46385	72699575	72701115	+	ENSSSCT00000033563	ENSSSCG00000004371	CRYBG1	cds_2
chr1	72700813	72701016	7.61724	72699575	72701115	+	ENSSSCT00000033563	ENSSSCG00000004371	CRYBG1	cds_2
chr1	72758266	72758466	6.00146	72758213	72758375	+	ENSSSCT00000033563	ENSSSCG00000004371	CRYBG1	cds_20
chr1	72758266	72758466	6.00146	72758376	72762854	+	ENSSSCT00000033563	ENSSSCG00000004371	CRYBG1	intron_20
chr1	72815393	72815600	3.07003	72814782	72815624	+	ENSSSCT00000041310	ENSSSCG00000004374	QRSL1	utr5_0
chr1	72829886	72830086	2.69326	72828470	72832962	+	ENSSSCT00000041310	ENSSSCG00000004374	QRSL1	intron_3
chr1	72841976	72842176	3.69321	72841371	72844616	+	ENSSSCT00000041310	ENSSSCG00000004374	QRSL1	intron_8
chr1	72843715	72843915	6.69394	72841371	72844616	+	ENSSSCT00000041310	ENSSSCG00000004374	QRSL1	intron_8
chr1	72845538	72845738	3.23156	72845540	72846754	+	ENSSSCT00000041310	ENSSSCG00000004374	QRSL1	utr3_0
chr1	73120048	73120790	4.94187	72990759	73130862	+	ENSSSCT00000049984	ENSSSCG00000037071	NA	intron_0
chr1	73166897	73167275	4.3267	73166621	73167090	+	ENSSSCT00000042798	ENSSSCG00000037985	C6orf203	cds_0
chr1	73166897	73167275	4.3267	73167091	73169213	+	ENSSSCT00000042798	ENSSSCG00000037985	C6orf203	intron_1
chr1	73169213	73169478	13.9106	73169214	73169286	+	ENSSSCT00000042798	ENSSSCG00000037985	C6orf203	cds_1
chr1	73169213	73169478	13.9106	73169287	73173984	+	ENSSSCT00000042798	ENSSSCG00000037985	C6orf203	intron_2
chr1	73172777	73172977	2.53378	73169287	73173984	+	ENSSSCT00000042798	ENSSSCG00000037985	C6orf203	intron_2
chr1	73173984	73174261	12.7534	73173985	73174161	+	ENSSSCT00000042798	ENSSSCG00000037985	C6orf203	cds_2
chr1	73549807	73550063	5.68821	73549183	73549814	+	ENSSSCT00000004840	ENSSSCG00000004379	SOBP	utr5_0
chr1	73549807	73550063	5.68821	73549815	73549910	+	ENSSSCT00000004840	ENSSSCG00000004379	SOBP	cds_0
chr1	73549807	73550063	5.68821	73549911	73564811	+	ENSSSCT00000004840	ENSSSCG00000004379	SOBP	intron_0
chr1	73556050	73556250	3.23156	73549911	73564811	+	ENSSSCT00000004840	ENSSSCG00000004379	SOBP	intron_0
chr1	73564811	73565011	4.20506	73564812	73564950	+	ENSSSCT00000004840	ENSSSCG00000004379	SOBP	cds_1
chr1	73564811	73565011	4.20506	73564951	73567384	+	ENSSSCT00000004840	ENSSSCG00000004379	SOBP	intron_1
chr1	73572183	73572383	4.15486	73567571	73595012	+	ENSSSCT00000004840	ENSSSCG00000004379	SOBP	intron_2
chr1	73584255	73584455	3.46238	73567571	73595012	+	ENSSSCT00000004840	ENSSSCG00000004379	SOBP	intron_2
chr1	73587250	73587450	7.61724	73567571	73595012	+	ENSSSCT00000004840	ENSSSCG00000004379	SOBP	intron_2
chr1	73598337	73598537	3.92403	73595165	73649836	+	ENSSSCT00000004840	ENSSSCG00000004379	SOBP	intron_3
chr1	73640338	73640538	6.46311	73595165	73649836	+	ENSSSCT00000004840	ENSSSCG00000004379	SOBP	intron_3
chr1	73658752	73658952	3.46238	73649933	73700061	+	ENSSSCT00000004840	ENSSSCG00000004379	SOBP	intron_4
chr1	73700839	73702027	7.47384	73700062	73702014	+	ENSSSCT00000004840	ENSSSCG00000004379	SOBP	cds_5
chr1	74271607	74271807	2.76991	74271042	74271728	+	ENSSSCT00000022342	ENSSSCG00000004384	NR2E1	utr5_0
chr1	74271607	74271807	2.76991	74271729	74271753	+	ENSSSCT00000022342	ENSSSCG00000004384	NR2E1	cds_0
chr1	74271607	74271807	2.76991	74271754	74276431	+	ENSSSCT00000022342	ENSSSCG00000004384	NR2E1	intron_0
chr1	74274192	74274392	3.92403	74271754	74276431	+	ENSSSCT00000022342	ENSSSCG00000004384	NR2E1	intron_0
chr1	74276431	74276659	5.30899	74276432	74276577	+	ENSSSCT00000022342	ENSSSCG00000004384	NR2E1	cds_1
chr1	74276431	74276659	5.30899	74276578	74279782	+	ENSSSCT00000022342	ENSSSCG00000004384	NR2E1	intron_1
chr1	74288487	74288687	6.46311	74286453	74291203	+	ENSSSCT00000022342	ENSSSCG00000004384	NR2E1	intron_7
chr1	74291119	74291319	3.00073	74286453	74291203	+	ENSSSCT00000022342	ENSSSCG00000004384	NR2E1	intron_7
chr1	74291119	74291319	3.00073	74291204	74291363	+	ENSSSCT00000022342	ENSSSCG00000004384	NR2E1	cds_8
chr1	74291899	74292208	6.92477	74291367	74292681	+	ENSSSCT00000022342	ENSSSCG00000004384	NR2E1	utr3_0
chr1	74396017	74396217	2.76991	74367776	74404667	+	ENSSSCT00000046117	ENSSSCG00000040199	AFG1L	intron_0
chr1	74433906	74434106	4.61651	74429802	74440146	+	ENSSSCT00000046117	ENSSSCG00000040199	AFG1L	intron_4
chr1	74441763	74441963	3.00073	74440247	74467915	+	ENSSSCT00000046117	ENSSSCG00000040199	AFG1L	intron_5
chr1	74444391	74444591	6.23229	74440247	74467915	+	ENSSSCT00000046117	ENSSSCG00000040199	AFG1L	intron_5
chr1	74446239	74446439	2.76991	74440247	74467915	+	ENSSSCT00000046117	ENSSSCG00000040199	AFG1L	intron_5
chr1	74451178	74451378	4.15486	74440247	74467915	+	ENSSSCT00000046117	ENSSSCG00000040199	AFG1L	intron_5
chr1	74481336	74481536	4.15486	74467975	74503237	+	ENSSSCT00000046117	ENSSSCG00000040199	AFG1L	intron_6
chr1	74536171	74536371	4.61651	74503321	74544638	+	ENSSSCT00000046117	ENSSSCG00000040199	AFG1L	intron_7
chr1	74539956	74540156	5.07816	74503321	74544638	+	ENSSSCT00000046117	ENSSSCG00000040199	AFG1L	intron_7
chr1	74589416	74589616	5.30888	74588667	74591853	+	ENSSSCT00000046117	ENSSSCG00000040199	AFG1L	utr3_0
chr1	74629746	74630353	10.9998	74629695	74630312	+	ENSSSCT00000004849	ENSSSCG00000004387	FOXO3	cds_0
chr1	74629746	74630353	10.9998	74630313	74737036	+	ENSSSCT00000004849	ENSSSCG00000004387	FOXO3	intron_1
chr1	74636921	74637121	3.00073	74630313	74737036	+	ENSSSCT00000004849	ENSSSCG00000004387	FOXO3	intron_1
chr1	74670658	74670858	4.15486	74630313	74737036	+	ENSSSCT00000004849	ENSSSCG00000004387	FOXO3	intron_1
chr1	74674833	74675033	3.92403	74630313	74737036	+	ENSSSCT00000004849	ENSSSCG00000004387	FOXO3	intron_1
chr1	74681202	74681402	3.69321	74630313	74737036	+	ENSSSCT00000004849	ENSSSCG00000004387	FOXO3	intron_1
chr1	74712051	74712251	3.69321	74630313	74737036	+	ENSSSCT00000004849	ENSSSCG00000004387	FOXO3	intron_1
chr1	74738187	74738629	2.5992	74737037	74738434	+	ENSSSCT00000004849	ENSSSCG00000004387	FOXO3	cds_1
chr1	74738187	74738629	2.5992	74738438	74738472	+	ENSSSCT00000004849	ENSSSCG00000004387	FOXO3	utr3_0
chr1	74738187	74738629	2.5992	74738473	74755424	+	ENSSSCT00000004849	ENSSSCG00000004387	FOXO3	intron_2
chr1	74748312	74748512	2.76991	74738473	74755424	+	ENSSSCT00000004849	ENSSSCG00000004387	FOXO3	intron_2
chr1	74755524	74755731	3.11066	74755425	74760325	+	ENSSSCT00000004849	ENSSSCG00000004387	FOXO3	utr3_1
chr1	74756145	74756405	5.38435	74755425	74760325	+	ENSSSCT00000004849	ENSSSCG00000004387	FOXO3	utr3_1
chr1	74936093	74936293	2.76991	74931229	74939894	+	ENSSSCT00000058439	ENSSSCG00000038818	NA	intron_1
chr1	74939894	74940094	5.07816	74939895	74940066	+	ENSSSCT00000058439	ENSSSCG00000038818	NA	cds_2
chr1	74939894	74940094	5.07816	74940067	74947911	+	ENSSSCT00000058439	ENSSSCG00000038818	NA	intron_2
chr1	74988116	74988316	6.23229	74981407	74998500	+	ENSSSCT00000056166	ENSSSCG00000004388	NA	intron_2
chr1	75059972	75060172	3.46238	75032924	75077666	+	ENSSSCT00000056166	ENSSSCG00000004388	NA	intron_9
chr1	75062346	75062640	9.23302	75032924	75077666	+	ENSSSCT00000056166	ENSSSCG00000004388	NA	intron_9
chr1	75064018	75064218	9.16654	75032924	75077666	+	ENSSSCT00000056166	ENSSSCG00000004388	NA	intron_9
chr1	75070756	75070956	4.30069	75032924	75077666	+	ENSSSCT00000056166	ENSSSCG00000004388	NA	intron_9
chr1	75072444	75072644	3.92403	75032924	75077666	+	ENSSSCT00000056166	ENSSSCG00000004388	NA	intron_9
chr1	75186843	75187043	3.00073	75171383	75208179	+	ENSSSCT00000004854	ENSSSCG00000004391	CEP57L1	intron_0
chr1	75189878	75190078	6.23229	75171383	75208179	+	ENSSSCT00000004854	ENSSSCG00000004391	CEP57L1	intron_0
chr1	75324700	75324900	3.23156	75323826	75326040	+	ENSSSCT00000024443	ENSSSCG00000004415	NA	intron_13
chr1	75421340	75421540	4.38568	75420197	75422241	+	ENSSSCT00000024443	ENSSSCG00000004415	NA	intron_42
chr1	75442464	75442856	4.89414	75437579	75442920	+	ENSSSCT00000060980	ENSSSCG00000035239	NA	intron_0
chr1	75443038	75443243	6.67619	75442928	75459505	+	ENSSSCT00000060980	ENSSSCG00000035239	NA	intron_1
chr1	75511224	75511621	2.92222	75511167	75511552	+	ENSSSCT00000004871	ENSSSCG00000004408	SMPD2	cds_9
chr1	75511224	75511621	2.92222	75511556	75512153	+	ENSSSCT00000004871	ENSSSCG00000004408	SMPD2	utr3_0
chr1	75511853	75512061	2.87267	75511556	75512153	+	ENSSSCT00000004871	ENSSSCG00000004408	SMPD2	utr3_0
chr1	75753959	75754159	4.61914	75753869	75754002	+	ENSSSCT00000004868	ENSSSCG00000004405	FIG4	cds_10
chr1	75753959	75754159	4.61914	75754003	75755378	+	ENSSSCT00000004868	ENSSSCG00000004405	FIG4	intron_10
chr1	75755378	75755591	16.044	75755379	75755495	+	ENSSSCT00000004868	ENSSSCG00000004405	FIG4	cds_11
chr1	75755378	75755591	16.044	75755496	75757219	+	ENSSSCT00000004868	ENSSSCG00000004405	FIG4	intron_11
chr1	75763511	75763711	4.15486	75759233	75774620	+	ENSSSCT00000004868	ENSSSCG00000004405	FIG4	intron_14
chr1	75780011	75780211	3.00073	75774760	75782562	+	ENSSSCT00000004868	ENSSSCG00000004405	FIG4	intron_15
chr1	75798054	75798254	3.00073	75792002	75843264	+	ENSSSCT00000004868	ENSSSCG00000004405	FIG4	intron_21
chr1	75805572	75805772	4.15486	75792002	75843264	+	ENSSSCT00000004868	ENSSSCG00000004405	FIG4	intron_21
chr1	76211792	76211992	3.46238	76205698	76212238	+	ENSSSCT00000004866	ENSSSCG00000004403	CDC40	intron_3
chr1	76212284	76212500	6.78185	76212239	76212322	+	ENSSSCT00000004866	ENSSSCG00000004403	CDC40	cds_3
chr1	76212284	76212500	6.78185	76212323	76213721	+	ENSSSCT00000004866	ENSSSCG00000004403	CDC40	intron_4
chr1	76213721	76214036	9.33484	76213722	76213861	+	ENSSSCT00000004866	ENSSSCG00000004403	CDC40	cds_4
chr1	76213721	76214036	9.33484	76213862	76215148	+	ENSSSCT00000004866	ENSSSCG00000004403	CDC40	intron_5
chr1	76214788	76214988	3.2022	76213862	76215148	+	ENSSSCT00000004866	ENSSSCG00000004403	CDC40	intron_5
chr1	76215148	76215348	8.28222	76215149	76215245	+	ENSSSCT00000004866	ENSSSCG00000004403	CDC40	cds_5
chr1	76215148	76215348	8.28222	76215246	76216525	+	ENSSSCT00000004866	ENSSSCG00000004403	CDC40	intron_6
chr1	76223520	76223720	8.02072	76223495	76223628	+	ENSSSCT00000004866	ENSSSCG00000004403	CDC40	cds_11
chr1	76223520	76223720	8.02072	76223629	76229371	+	ENSSSCT00000004866	ENSSSCG00000004403	CDC40	intron_12
chr1	76229006	76229571	9.00219	76223629	76229371	+	ENSSSCT00000004866	ENSSSCG00000004403	CDC40	intron_12
chr1	76229006	76229571	9.00219	76229372	76229448	+	ENSSSCT00000004866	ENSSSCG00000004403	CDC40	cds_12
chr1	76229006	76229571	9.00219	76229449	76231499	+	ENSSSCT00000004866	ENSSSCG00000004403	CDC40	intron_13
chr1	76233632	76234307	11.5044	76232817	76234685	+	ENSSSCT00000004866	ENSSSCG00000004403	CDC40	utr3_0
chr1	76846755	76846955	3.23156	76840168	76856590	+	ENSSSCT00000004855	ENSSSCG00000004392	AMD1	intron_0
chr1	76849586	76849786	3.06972	76840168	76856590	+	ENSSSCT00000004855	ENSSSCG00000004392	AMD1	intron_0
chr1	76851499	76851820	7.72481	76840168	76856590	+	ENSSSCT00000004855	ENSSSCG00000004392	AMD1	intron_0
chr1	76852311	76852511	2.70147	76840168	76856590	+	ENSSSCT00000004855	ENSSSCG00000004392	AMD1	intron_0
chr1	76857664	76857864	3.54757	76857665	76857791	+	ENSSSCT00000004855	ENSSSCG00000004392	AMD1	cds_2
chr1	76857664	76857864	3.54757	76857792	76858803	+	ENSSSCT00000004855	ENSSSCG00000004392	AMD1	intron_2
chr1	76859900	76860721	5.1604	76859878	76859920	+	ENSSSCT00000004855	ENSSSCG00000004392	AMD1	cds_4
chr1	76859900	76860721	5.1604	76859921	76860016	+	ENSSSCT00000004855	ENSSSCG00000004392	AMD1	intron_4
chr1	76859900	76860721	5.1604	76860017	76860161	+	ENSSSCT00000004855	ENSSSCG00000004392	AMD1	cds_5
chr1	76859900	76860721	5.1604	76860162	76860269	+	ENSSSCT00000004855	ENSSSCG00000004392	AMD1	intron_5
chr1	76859900	76860721	5.1604	76860270	76860362	+	ENSSSCT00000004855	ENSSSCG00000004392	AMD1	cds_6
chr1	76859900	76860721	5.1604	76860363	76860442	+	ENSSSCT00000004855	ENSSSCG00000004392	AMD1	intron_6
chr1	76859900	76860721	5.1604	76860443	76860598	+	ENSSSCT00000004855	ENSSSCG00000004392	AMD1	cds_7
chr1	76859900	76860721	5.1604	76860599	76861544	+	ENSSSCT00000004855	ENSSSCG00000004392	AMD1	intron_7
chr1	76861544	76861860	5.49729	76861545	76861682	+	ENSSSCT00000004855	ENSSSCG00000004392	AMD1	cds_8
chr1	76861544	76861860	5.49729	76861686	76862734	+	ENSSSCT00000004855	ENSSSCG00000004392	AMD1	utr3_0
chr1	76863440	76863640	3.48455	76863276	76863722	+	ENSSSCT00000004855	ENSSSCG00000004392	AMD1	utr3_1
chr1	76903334	76903534	3.69321	76902778	76908207	+	ENSSSCT00000004856	ENSSSCG00000004393	GTF3C6	intron_4
chr1	76906654	76906854	3.46238	76902778	76908207	+	ENSSSCT00000004856	ENSSSCG00000004393	GTF3C6	intron_4
chr1	76908312	76908518	7.24695	76908208	76908503	+	ENSSSCT00000004856	ENSSSCG00000004393	GTF3C6	cds_5
chr1	76908312	76908518	7.24695	76908507	76909858	+	ENSSSCT00000004856	ENSSSCG00000004393	GTF3C6	utr3_0
chr1	76917254	76917460	4.49678	76917171	76917273	+	ENSSSCT00000043824	ENSSSCG00000004394	RPF2	utr5_0
chr1	76917254	76917460	4.49678	76917274	76917296	+	ENSSSCT00000043824	ENSSSCG00000004394	RPF2	cds_0
chr1	76917254	76917460	4.49678	76917297	76920941	+	ENSSSCT00000043824	ENSSSCG00000004394	RPF2	intron_0
chr1	76918840	76919051	8.92927	76917297	76920941	+	ENSSSCT00000043824	ENSSSCG00000004394	RPF2	intron_0
chr1	76920972	76921172	9.29821	76920942	76921074	+	ENSSSCT00000043824	ENSSSCG00000004394	RPF2	cds_1
chr1	76920972	76921172	9.29821	76921075	76924957	+	ENSSSCT00000043824	ENSSSCG00000004394	RPF2	intron_1
chr1	76924957	76925157	3.69321	76924958	76924995	+	ENSSSCT00000043824	ENSSSCG00000004394	RPF2	cds_2
chr1	76924957	76925157	3.69321	76924996	76929472	+	ENSSSCT00000043824	ENSSSCG00000004394	RPF2	intron_2
chr1	76929573	76929773	2.76991	76929513	76936103	+	ENSSSCT00000043824	ENSSSCG00000004394	RPF2	intron_3
chr1	76934270	76934470	6.69394	76929513	76936103	+	ENSSSCT00000043824	ENSSSCG00000004394	RPF2	intron_3
chr1	76934665	76934865	3.92403	76929513	76936103	+	ENSSSCT00000043824	ENSSSCG00000004394	RPF2	intron_3
chr1	76936913	76937113	3.46238	76936186	76937283	+	ENSSSCT00000043824	ENSSSCG00000004394	RPF2	intron_4
chr1	76951152	76951352	5.30899	76940964	76952586	+	ENSSSCT00000043824	ENSSSCG00000004394	RPF2	intron_6
chr1	76957069	76957376	8.34883	76957056	76957200	+	ENSSSCT00000043824	ENSSSCG00000004394	RPF2	cds_8
chr1	76957069	76957376	8.34883	76957201	76957944	+	ENSSSCT00000043824	ENSSSCG00000004394	RPF2	intron_8
chr1	76958018	76958241	8.24986	76957945	76958121	+	ENSSSCT00000043824	ENSSSCG00000004394	RPF2	cds_9
chr1	76958018	76958241	8.24986	76958125	76960111	+	ENSSSCT00000043824	ENSSSCG00000004394	RPF2	utr3_0
chr1	77159447	77159647	4.08339	77159310	77159654	+	ENSSSCT00000056064	ENSSSCG00000004419	MFSD4B	utr5_0
chr1	77159931	77160131	2.76991	77159706	77162323	+	ENSSSCT00000056064	ENSSSCG00000004419	MFSD4B	intron_0
chr1	77160810	77161010	5.77064	77159706	77162323	+	ENSSSCT00000056064	ENSSSCG00000004419	MFSD4B	intron_0
chr1	77165696	77165896	2.76991	77164388	77166199	+	ENSSSCT00000056064	ENSSSCG00000004419	MFSD4B	intron_2
chr1	77167099	77167346	8.62831	77166200	77167437	+	ENSSSCT00000056064	ENSSSCG00000004419	MFSD4B	cds_3
chr1	77167915	77168115	3.00073	77167441	77171084	+	ENSSSCT00000056064	ENSSSCG00000004419	MFSD4B	utr3_0
chr1	77168198	77168398	4.61651	77167441	77171084	+	ENSSSCT00000056064	ENSSSCG00000004419	MFSD4B	utr3_0
chr1	78016809	78017009	2.76991	78016622	78017553	+	ENSSSCT00000057912	ENSSSCG00000004422	WISP3	intron_3
chr1	79792369	79793185	4.21634	79792120	79793013	+	ENSSSCT00000038674	ENSSSCG00000037803	MARCKS	cds_1
chr1	79792369	79793185	4.21634	79793017	79796128	+	ENSSSCT00000038674	ENSSSCG00000037803	MARCKS	utr3_0
chr1	79793361	79793561	3.75616	79793017	79796128	+	ENSSSCT00000038674	ENSSSCG00000037803	MARCKS	utr3_0
chr1	81767263	81767463	3.46238	81764810	81854721	+	ENSSSCT00000035653	ENSSSCG00000004435	NT5DC1	intron_5
chr1	81792725	81792925	4.84734	81764810	81854721	+	ENSSSCT00000035653	ENSSSCG00000004435	NT5DC1	intron_5
chr1	81854883	81855083	4.38568	81854722	81854896	+	ENSSSCT00000035653	ENSSSCG00000004435	NT5DC1	cds_6
chr1	81854883	81855083	4.38568	81854897	81857094	+	ENSSSCT00000035653	ENSSSCG00000004435	NT5DC1	intron_6
chr1	81868716	81868916	3.00073	81867747	81872080	+	ENSSSCT00000035653	ENSSSCG00000004435	NT5DC1	intron_9
chr1	81879823	81880023	3.7405	81879190	81880688	+	ENSSSCT00000035653	ENSSSCG00000004435	NT5DC1	utr3_0
chr1	81880164	81880364	4.15486	81879190	81880688	+	ENSSSCT00000035653	ENSSSCG00000004435	NT5DC1	utr3_0
chr1	81880603	81880803	5.53981	81879190	81880688	+	ENSSSCT00000035653	ENSSSCG00000004435	NT5DC1	utr3_0
chr1	81997211	81997517	13.3879	81997506	81997910	+	ENSSSCT00000042745	ENSSSCG00000004441	NA	utr5_0
chr1	82023076	82023276	3.27538	82022998	82023413	+	ENSSSCT00000042745	ENSSSCG00000004441	NA	cds_0
chr1	82028291	82028491	4.38568	82023414	82050451	+	ENSSSCT00000042745	ENSSSCG00000004441	NA	intron_1
chr1	82114712	82114931	7.38642	82114480	82117052	+	ENSSSCT00000062615	ENSSSCG00000031898	CALHM5	utr3_0
chr1	82172252	82172460	9.17821	82172157	82172287	+	ENSSSCT00000004911	ENSSSCG00000004446	RWDD1	cds_2
chr1	82172252	82172460	9.17821	82172288	82175964	+	ENSSSCT00000004911	ENSSSCG00000004446	RWDD1	intron_2
chr1	82175964	82176266	7.69768	82175965	82176108	+	ENSSSCT00000004911	ENSSSCG00000004446	RWDD1	cds_3
chr1	82175964	82176266	7.69768	82176109	82177019	+	ENSSSCT00000004911	ENSSSCG00000004446	RWDD1	intron_3
chr1	82177033	82177248	6.90348	82177020	82177152	+	ENSSSCT00000004911	ENSSSCG00000004446	RWDD1	cds_4
chr1	82177033	82177248	6.90348	82177153	82177651	+	ENSSSCT00000004911	ENSSSCG00000004446	RWDD1	intron_4
chr1	82177657	82177909	16.9758	82177652	82177714	+	ENSSSCT00000004911	ENSSSCG00000004446	RWDD1	cds_5
chr1	82177657	82177909	16.9758	82177715	82180015	+	ENSSSCT00000004911	ENSSSCG00000004446	RWDD1	intron_5
chr1	82180015	82180255	9.18457	82180016	82180134	+	ENSSSCT00000004911	ENSSSCG00000004446	RWDD1	cds_6
chr1	82180015	82180255	9.18457	82180138	82182177	+	ENSSSCT00000004911	ENSSSCG00000004446	RWDD1	utr3_0
chr1	82611709	82611909	5.53981	82594234	82612384	+	ENSSSCT00000038829	ENSSSCG00000004453	SNAP91	intron_6
chr1	82646615	82646815	4.84734	82640908	82655137	+	ENSSSCT00000038829	ENSSSCG00000004453	SNAP91	intron_12
chr1	82800195	82800395	1.62854	82799873	82800204	+	ENSSSCT00000004920	ENSSSCG00000004454	ME1	utr5_0
chr1	82800195	82800395	1.62854	82800205	82800282	+	ENSSSCT00000004920	ENSSSCG00000004454	ME1	cds_0
chr1	82800195	82800395	1.62854	82800283	82827168	+	ENSSSCT00000004920	ENSSSCG00000004454	ME1	intron_0
chr1	82811983	82812183	3.00073	82800283	82827168	+	ENSSSCT00000004920	ENSSSCG00000004454	ME1	intron_0
chr1	82835995	82836195	3.00073	82833440	82875116	+	ENSSSCT00000004920	ENSSSCG00000004454	ME1	intron_2
chr1	82860764	82860964	3.69321	82833440	82875116	+	ENSSSCT00000004920	ENSSSCG00000004454	ME1	intron_2
chr1	82886718	82886918	2.76991	82878253	82891475	+	ENSSSCT00000004920	ENSSSCG00000004454	ME1	intron_4
chr1	82893525	82893725	5.53981	82891580	82943943	+	ENSSSCT00000004920	ENSSSCG00000004454	ME1	intron_5
chr1	82916300	82916500	3.69321	82891580	82943943	+	ENSSSCT00000004920	ENSSSCG00000004454	ME1	intron_5
chr1	82952836	82953036	3.13497	82944054	82953758	+	ENSSSCT00000004920	ENSSSCG00000004454	ME1	intron_6
chr1	82966704	82966909	9.21136	82966705	82966810	+	ENSSSCT00000004920	ENSSSCG00000004454	ME1	cds_9
chr1	82966704	82966909	9.21136	82966811	82969796	+	ENSSSCT00000004920	ENSSSCG00000004454	ME1	intron_9
chr1	82972430	82972630	2.93728	82969940	82973265	+	ENSSSCT00000004920	ENSSSCG00000004454	ME1	intron_10
chr1	82975390	82975590	3.00073	82973440	82983136	+	ENSSSCT00000004920	ENSSSCG00000004454	ME1	intron_11
chr1	82986200	82986400	3.52183	82983236	82988278	+	ENSSSCT00000004920	ENSSSCG00000004454	ME1	intron_12
chr1	82986966	82987166	3.0816	82983236	82988278	+	ENSSSCT00000004920	ENSSSCG00000004454	ME1	intron_12
chr1	82989282	82989498	4.61971	82988447	82989908	+	ENSSSCT00000004920	ENSSSCG00000004454	ME1	utr3_0
chr1	83003784	83004108	2.16476	83003737	83005816	+	ENSSSCT00000004922	ENSSSCG00000004456	PGM3	intron_0
chr1	83004816	83005016	4.56853	83003737	83005816	+	ENSSSCT00000004922	ENSSSCG00000004456	PGM3	intron_0
chr1	83019401	83019601	4.00429	83018279	83020399	+	ENSSSCT00000004922	ENSSSCG00000004456	PGM3	intron_7
chr1	83024259	83024459	4.27052	83024260	83024373	+	ENSSSCT00000004922	ENSSSCG00000004456	PGM3	cds_9
chr1	83024259	83024459	4.27052	83024374	83025480	+	ENSSSCT00000004922	ENSSSCG00000004456	PGM3	intron_10
chr1	83028215	83028415	3.22714	83027639	83028939	+	ENSSSCT00000004922	ENSSSCG00000004456	PGM3	intron_12
chr1	83143235	83143435	3.92403	83140903	83149329	+	ENSSSCT00000059955	ENSSSCG00000026346	UBE3D	intron_0
chr1	83144702	83144902	4.15486	83140903	83149329	+	ENSSSCT00000059955	ENSSSCG00000026346	UBE3D	intron_0
chr1	83151792	83151992	4.38568	83149527	83153574	+	ENSSSCT00000059955	ENSSSCG00000026346	UBE3D	intron_1
chr1	83153664	83153864	3.37914	83153575	83153665	+	ENSSSCT00000059955	ENSSSCG00000026346	UBE3D	cds_2
chr1	83153664	83153864	3.37914	83153666	83165722	+	ENSSSCT00000059955	ENSSSCG00000026346	UBE3D	intron_2
chr1	83155187	83155387	4.38568	83153666	83165722	+	ENSSSCT00000059955	ENSSSCG00000026346	UBE3D	intron_2
chr1	83165822	83166049	7.52561	83165723	83165951	+	ENSSSCT00000059955	ENSSSCG00000026346	UBE3D	cds_3
chr1	83165822	83166049	7.52561	83165952	83172157	+	ENSSSCT00000059955	ENSSSCG00000026346	UBE3D	intron_3
chr1	83172197	83172417	8.07889	83172158	83172227	+	ENSSSCT00000059955	ENSSSCG00000026346	UBE3D	cds_4
chr1	83172197	83172417	8.07889	83172228	83174464	+	ENSSSCT00000059955	ENSSSCG00000026346	UBE3D	intron_4
chr1	83174310	83174664	5.72909	83172228	83174464	+	ENSSSCT00000059955	ENSSSCG00000026346	UBE3D	intron_4
chr1	83174310	83174664	5.72909	83174465	83174534	+	ENSSSCT00000059955	ENSSSCG00000026346	UBE3D	cds_5
chr1	83174310	83174664	5.72909	83174535	83175598	+	ENSSSCT00000059955	ENSSSCG00000026346	UBE3D	intron_5
chr1	83184392	83184592	3.46238	83180537	83233673	+	ENSSSCT00000059955	ENSSSCG00000026346	UBE3D	intron_7
chr1	83212717	83212917	2.76991	83180537	83233673	+	ENSSSCT00000059955	ENSSSCG00000026346	UBE3D	intron_7
chr1	83214158	83214358	3.69321	83180537	83233673	+	ENSSSCT00000059955	ENSSSCG00000026346	UBE3D	intron_7
chr1	83240278	83240478	5.07816	83239899	83240300	+	ENSSSCT00000064929	ENSSSCG00000034941	NA	cds_0
chr1	83240278	83240478	5.07816	83240301	83240495	+	ENSSSCT00000064929	ENSSSCG00000034941	NA	intron_0
chr1	83240278	83240478	5.07816	83233813	83366799	+	ENSSSCT00000059955	ENSSSCG00000026346	UBE3D	intron_8
chr1	83291782	83291982	3.00073	83233813	83366799	+	ENSSSCT00000059955	ENSSSCG00000026346	UBE3D	intron_8
chr1	83295493	83295742	3.78787	83233813	83366799	+	ENSSSCT00000059955	ENSSSCG00000026346	UBE3D	intron_8
chr1	83324570	83324770	6.00146	83233813	83366799	+	ENSSSCT00000059955	ENSSSCG00000026346	UBE3D	intron_8
chr1	83985300	83985569	5.88915	83984618	83990071	+	ENSSSCT00000044652	ENSSSCG00000004460	IBTK	intron_0
chr1	83991407	83991607	6.00146	83991298	83991422	+	ENSSSCT00000044652	ENSSSCG00000004460	IBTK	cds_2
chr1	83991407	83991607	6.00146	83991423	83993163	+	ENSSSCT00000044652	ENSSSCG00000004460	IBTK	intron_2
chr1	84000959	84001247	7.11268	84000860	84000983	+	ENSSSCT00000044652	ENSSSCG00000004460	IBTK	cds_7
chr1	84000959	84001247	7.11268	84000984	84003256	+	ENSSSCT00000044652	ENSSSCG00000004460	IBTK	intron_7
chr1	84003369	84003581	7.93973	84003257	84003434	+	ENSSSCT00000044652	ENSSSCG00000004460	IBTK	cds_8
chr1	84003369	84003581	7.93973	84003435	84007065	+	ENSSSCT00000044652	ENSSSCG00000004460	IBTK	intron_8
chr1	84007065	84007265	8.24989	84007066	84007243	+	ENSSSCT00000044652	ENSSSCG00000004460	IBTK	cds_9
chr1	84007065	84007265	8.24989	84007244	84008638	+	ENSSSCT00000044652	ENSSSCG00000004460	IBTK	intron_9
chr1	84007733	84007933	3.92403	84007244	84008638	+	ENSSSCT00000044652	ENSSSCG00000004460	IBTK	intron_9
chr1	84008662	84008906	7.6743	84008639	84009232	+	ENSSSCT00000044652	ENSSSCG00000004460	IBTK	cds_10
chr1	84009086	84009421	12.4646	84008639	84009232	+	ENSSSCT00000044652	ENSSSCG00000004460	IBTK	cds_10
chr1	84009086	84009421	12.4646	84009233	84010071	+	ENSSSCT00000044652	ENSSSCG00000004460	IBTK	intron_10
chr1	84010071	84010309	15.4653	84010072	84010158	+	ENSSSCT00000044652	ENSSSCG00000004460	IBTK	cds_11
chr1	84010071	84010309	15.4653	84010159	84011334	+	ENSSSCT00000044652	ENSSSCG00000004460	IBTK	intron_11
chr1	84011087	84011287	4.26455	84010159	84011334	+	ENSSSCT00000044652	ENSSSCG00000004460	IBTK	intron_11
chr1	84011334	84011697	11.7442	84011335	84011417	+	ENSSSCT00000044652	ENSSSCG00000004460	IBTK	cds_12
chr1	84011334	84011697	11.7442	84011418	84011497	+	ENSSSCT00000044652	ENSSSCG00000004460	IBTK	intron_12
chr1	84011334	84011697	11.7442	84011498	84011535	+	ENSSSCT00000044652	ENSSSCG00000004460	IBTK	cds_13
chr1	84011334	84011697	11.7442	84011536	84011961	+	ENSSSCT00000044652	ENSSSCG00000004460	IBTK	intron_13
chr1	84014261	84014461	4.61651	84012059	84017574	+	ENSSSCT00000044652	ENSSSCG00000004460	IBTK	intron_14
chr1	84018423	84018623	5.30899	84017677	84020522	+	ENSSSCT00000044652	ENSSSCG00000004460	IBTK	intron_15
chr1	84025777	84025977	6.23229	84023624	84029799	+	ENSSSCT00000044652	ENSSSCG00000004460	IBTK	intron_17
chr1	84045093	84045294	6.23229	84038579	84056169	+	ENSSSCT00000044652	ENSSSCG00000004460	IBTK	intron_23
chr1	84059723	84059975	11.3104	84056305	84067431	+	ENSSSCT00000044652	ENSSSCG00000004460	IBTK	intron_24
chr1	84060087	84060317	7.38642	84056305	84067431	+	ENSSSCT00000044652	ENSSSCG00000004460	IBTK	intron_24
chr1	84065011	84065211	3.69321	84056305	84067431	+	ENSSSCT00000044652	ENSSSCG00000004460	IBTK	intron_24
chr1	84069489	84069917	20.9767	84069445	84070798	+	ENSSSCT00000044652	ENSSSCG00000004460	IBTK	utr3_0
chr1	84069996	84070199	8.70821	84069445	84070798	+	ENSSSCT00000044652	ENSSSCG00000004460	IBTK	utr3_0
chr1	84551898	84552098	3.00073	84548196	84552134	+	ENSSSCT00000004931	ENSSSCG00000004464	FAM46A	utr3_0
chr1	86172340	86172540	2.76991	86164305	86186815	+	ENSSSCT00000028339	ENSSSCG00000028080	ELOVL4	intron_0
chr1	86178655	86178855	2.76991	86164305	86186815	+	ENSSSCT00000028339	ENSSSCG00000028080	ELOVL4	intron_0
chr1	86179036	86179236	3.23156	86164305	86186815	+	ENSSSCT00000028339	ENSSSCG00000028080	ELOVL4	intron_0
chr1	86181635	86181835	2.76991	86164305	86186815	+	ENSSSCT00000028339	ENSSSCG00000028080	ELOVL4	intron_0
chr1	86182243	86182443	3.00073	86164305	86186815	+	ENSSSCT00000028339	ENSSSCG00000028080	ELOVL4	intron_0
chr1	86194154	86194441	5.37581	86194044	86194316	+	ENSSSCT00000028339	ENSSSCG00000028080	ELOVL4	cds_5
chr1	86194154	86194441	5.37581	86194320	86196000	+	ENSSSCT00000028339	ENSSSCG00000028080	ELOVL4	utr3_0
chr1	86194866	86195133	6.00771	86194320	86196000	+	ENSSSCT00000028339	ENSSSCG00000028080	ELOVL4	utr3_0
chr1	86195677	86196019	7.03962	86194320	86196000	+	ENSSSCT00000028339	ENSSSCG00000028080	ELOVL4	utr3_0
chr1	86602115	86602334	5.7915	86597645	86627848	+	ENSSSCT00000060067	ENSSSCG00000004469	LCA5	intron_0
chr1	86611323	86611523	4.38568	86597645	86627848	+	ENSSSCT00000060067	ENSSSCG00000004469	LCA5	intron_0
chr1	86619426	86619626	4.15486	86597645	86627848	+	ENSSSCT00000060067	ENSSSCG00000004469	LCA5	intron_0
chr1	86621234	86621434	3.46238	86597645	86627848	+	ENSSSCT00000060067	ENSSSCG00000004469	LCA5	intron_0
chr1	86633351	86633551	4.84734	86633336	86633865	+	ENSSSCT00000060067	ENSSSCG00000004469	LCA5	cds_1
chr1	86679830	86680030	3.69321	86679762	86679894	+	ENSSSCT00000060067	ENSSSCG00000004469	LCA5	cds_5
chr1	86679830	86680030	3.69321	86679895	86682274	+	ENSSSCT00000060067	ENSSSCG00000004469	LCA5	intron_6
chr1	86682593	86682793	3.00073	86682275	86683134	+	ENSSSCT00000060067	ENSSSCG00000004469	LCA5	cds_6
chr1	86969542	86969742	3.22261	86954671	86974022	+	ENSSSCT00000055660	ENSSSCG00000004470	HMGN3	intron_0
chr1	86984495	86984696	7.57811	86984457	86984507	+	ENSSSCT00000055660	ENSSSCG00000004470	HMGN3	cds_3
chr1	86984495	86984696	7.57811	86984508	86986295	+	ENSSSCT00000055660	ENSSSCG00000004470	HMGN3	intron_3
chr1	86986304	86986544	16.1611	86986296	86986409	+	ENSSSCT00000055660	ENSSSCG00000004470	HMGN3	cds_4
chr1	86986304	86986544	16.1611	86986410	86986527	+	ENSSSCT00000055660	ENSSSCG00000004470	HMGN3	intron_4
chr1	86986304	86986544	16.1611	86986528	86986627	+	ENSSSCT00000055660	ENSSSCG00000004470	HMGN3	cds_5
chr1	86986981	86987201	6.01451	86986982	86986992	+	ENSSSCT00000055660	ENSSSCG00000004470	HMGN3	cds_6
chr1	86986981	86987201	6.01451	86986996	86987460	+	ENSSSCT00000055660	ENSSSCG00000004470	HMGN3	utr3_0
chr1	87117202	87117976	10.1113	87117224	87117263	+	ENSSSCT00000004941	ENSSSCG00000004473	PHIP	cds_0
chr1	87117202	87117976	10.1113	87117264	87117375	+	ENSSSCT00000004941	ENSSSCG00000004473	PHIP	intron_0
chr1	87117202	87117976	10.1113	87117376	87117434	+	ENSSSCT00000004941	ENSSSCG00000004473	PHIP	cds_1
chr1	87117202	87117976	10.1113	87117435	87117561	+	ENSSSCT00000004941	ENSSSCG00000004473	PHIP	intron_1
chr1	87117202	87117976	10.1113	87117562	87117591	+	ENSSSCT00000004941	ENSSSCG00000004473	PHIP	cds_2
chr1	87117202	87117976	10.1113	87117592	87117776	+	ENSSSCT00000004941	ENSSSCG00000004473	PHIP	intron_2
chr1	87117202	87117976	10.1113	87117777	87117836	+	ENSSSCT00000004941	ENSSSCG00000004473	PHIP	cds_3
chr1	87117202	87117976	10.1113	87117837	87134226	+	ENSSSCT00000004941	ENSSSCG00000004473	PHIP	intron_3
chr1	87126909	87127109	4.61651	87117837	87134226	+	ENSSSCT00000004941	ENSSSCG00000004473	PHIP	intron_3
chr1	87206972	87207172	4.26455	87206856	87206996	+	ENSSSCT00000004941	ENSSSCG00000004473	PHIP	cds_20
chr1	87206972	87207172	4.26455	87206997	87210272	+	ENSSSCT00000004941	ENSSSCG00000004473	PHIP	intron_20
chr1	87210329	87210529	6.45103	87210273	87210349	+	ENSSSCT00000004941	ENSSSCG00000004473	PHIP	cds_21
chr1	87210329	87210529	6.45103	87210350	87212755	+	ENSSSCT00000004941	ENSSSCG00000004473	PHIP	intron_21
chr1	87212755	87213072	10.8488	87212756	87212987	+	ENSSSCT00000004941	ENSSSCG00000004473	PHIP	cds_22
chr1	87212755	87213072	10.8488	87212988	87215463	+	ENSSSCT00000004941	ENSSSCG00000004473	PHIP	intron_22
chr1	87236646	87236846	4.38568	87236530	87236693	+	ENSSSCT00000004941	ENSSSCG00000004473	PHIP	cds_36
chr1	87236646	87236846	4.38568	87236694	87237148	+	ENSSSCT00000004941	ENSSSCG00000004473	PHIP	intron_36
chr1	87237148	87237348	4.38568	87237149	87237408	+	ENSSSCT00000004941	ENSSSCG00000004473	PHIP	cds_37
chr1	87242450	87242718	11.5413	87242040	87242671	+	ENSSSCT00000004941	ENSSSCG00000004473	PHIP	cds_39
chr1	89882958	89883196	8.77137	89880981	89891064	+	ENSSSCT00000004944	ENSSSCG00000004477	IMPG1	intron_4
chr1	90636055	90636255	3.00073	90634799	90638550	+	ENSSSCT00000046596	ENSSSCG00000004479	FILIP1	utr3_1
chr1	90656298	90656498	3.92403	90651260	90671839	+	ENSSSCT00000044778	ENSSSCG00000033155	TMEM30A	intron_0
chr1	90673502	90673706	7.38642	90671948	90675096	+	ENSSSCT00000044778	ENSSSCG00000033155	TMEM30A	intron_1
chr1	90673941	90674141	3.69321	90671948	90675096	+	ENSSSCT00000044778	ENSSSCG00000033155	TMEM30A	intron_1
chr1	90676918	90677118	3.12288	90675205	90679662	+	ENSSSCT00000044778	ENSSSCG00000033155	TMEM30A	intron_2
chr1	90680817	90681070	6.42094	90680803	90680946	+	ENSSSCT00000044778	ENSSSCG00000033155	TMEM30A	cds_4
chr1	90680817	90681070	6.42094	90680947	90681614	+	ENSSSCT00000044778	ENSSSCG00000033155	TMEM30A	intron_4
chr1	90681614	90681880	8.37242	90681615	90681821	+	ENSSSCT00000044778	ENSSSCG00000033155	TMEM30A	cds_5
chr1	90681614	90681880	8.37242	90681822	90684587	+	ENSSSCT00000044778	ENSSSCG00000033155	TMEM30A	intron_5
chr1	90682317	90682517	4.29535	90681822	90684587	+	ENSSSCT00000044778	ENSSSCG00000033155	TMEM30A	intron_5
chr1	90684052	90684252	3.53401	90681822	90684587	+	ENSSSCT00000044778	ENSSSCG00000033155	TMEM30A	intron_5
chr1	90684988	90685334	2.75616	90684782	90688161	+	ENSSSCT00000044778	ENSSSCG00000033155	TMEM30A	utr3_0
chr1	90685471	90685686	8.98768	90684782	90688161	+	ENSSSCT00000044778	ENSSSCG00000033155	TMEM30A	utr3_0
chr1	90685982	90686182	3.67923	90684782	90688161	+	ENSSSCT00000044778	ENSSSCG00000033155	TMEM30A	utr3_0
chr1	90686657	90686979	5.29467	90684782	90688161	+	ENSSSCT00000044778	ENSSSCG00000033155	TMEM30A	utr3_0
chr1	90687244	90687444	3.37008	90684782	90688161	+	ENSSSCT00000044778	ENSSSCG00000033155	TMEM30A	utr3_0
chr1	90687645	90688000	7.36003	90684782	90688161	+	ENSSSCT00000044778	ENSSSCG00000033155	TMEM30A	utr3_0
chr1	90753173	90753373	4.84734	90747919	90755726	+	ENSSSCT00000004955	ENSSSCG00000004484	COL12A1	intron_1
chr1	90754145	90754345	2.76991	90747919	90755726	+	ENSSSCT00000004955	ENSSSCG00000004484	COL12A1	intron_1
chr1	90759170	90759391	9.11589	90759156	90759218	+	ENSSSCT00000004955	ENSSSCG00000004484	COL12A1	cds_3
chr1	90759170	90759391	9.11589	90759219	90761647	+	ENSSSCT00000004955	ENSSSCG00000004484	COL12A1	intron_4
chr1	90767733	90767933	3.35301	90766020	90768193	+	ENSSSCT00000004955	ENSSSCG00000004484	COL12A1	intron_8
chr1	90771481	90771681	4.1747	90770224	90773507	+	ENSSSCT00000004955	ENSSSCG00000004484	COL12A1	intron_10
chr1	90786206	90786406	3.13698	90785969	90786241	+	ENSSSCT00000004955	ENSSSCG00000004484	COL12A1	cds_12
chr1	90786206	90786406	3.13698	90786242	90792279	+	ENSSSCT00000004955	ENSSSCG00000004484	COL12A1	intron_13
chr1	90864345	90864546	8.92155	90864321	90864392	+	ENSSSCT00000004955	ENSSSCG00000004484	COL12A1	cds_58
chr1	90864345	90864546	8.92155	90864393	90867458	+	ENSSSCT00000004955	ENSSSCG00000004484	COL12A1	intron_59
chr1	90867458	90867804	4.6372	90867459	90867494	+	ENSSSCT00000004955	ENSSSCG00000004484	COL12A1	cds_59
chr1	90867458	90867804	4.6372	90867495	90867604	+	ENSSSCT00000004955	ENSSSCG00000004484	COL12A1	intron_60
chr1	90867458	90867804	4.6372	90867605	90867671	+	ENSSSCT00000004955	ENSSSCG00000004484	COL12A1	cds_60
chr1	90867458	90867804	4.6372	90867672	90869186	+	ENSSSCT00000004955	ENSSSCG00000004484	COL12A1	intron_61
chr1	90871767	90871990	7.27349	90871760	90871930	+	ENSSSCT00000004955	ENSSSCG00000004484	COL12A1	cds_63
chr1	90871767	90871990	7.27349	90871931	90872952	+	ENSSSCT00000004955	ENSSSCG00000004484	COL12A1	intron_64
chr1	92288812	92289012	3.23156	92287052	92295666	+	ENSSSCT00000004957	ENSSSCG00000004486	SLC17A5	intron_0
chr1	92302160	92302360	3.23156	92300888	92303786	+	ENSSSCT00000004957	ENSSSCG00000004486	SLC17A5	intron_3
chr1	92302895	92303095	6.00146	92300888	92303786	+	ENSSSCT00000004957	ENSSSCG00000004486	SLC17A5	intron_3
chr1	92321939	92322139	3.46238	92320922	92337013	+	ENSSSCT00000004957	ENSSSCG00000004486	SLC17A5	intron_8
chr1	92338375	92338653	6.92477	92337105	92341462	+	ENSSSCT00000004957	ENSSSCG00000004486	SLC17A5	intron_9
chr1	92339757	92339957	3.69321	92337105	92341462	+	ENSSSCT00000004957	ENSSSCG00000004486	SLC17A5	intron_9
chr1	92422691	92422940	1.60924	92422667	92422701	+	ENSSSCT00000051265	ENSSSCG00000004489	EEF1A1	utr5_0
chr1	92422691	92422940	1.60924	92422702	92422845	+	ENSSSCT00000051265	ENSSSCG00000004489	EEF1A1	cds_0
chr1	92422691	92422940	1.60924	92422846	92423040	+	ENSSSCT00000051265	ENSSSCG00000004489	EEF1A1	intron_0
chr1	92424305	92424531	1.97923	92424306	92424560	+	ENSSSCT00000051265	ENSSSCG00000004489	EEF1A1	cds_5
chr1	92424608	92425104	2.06866	92424564	92426244	+	ENSSSCT00000051265	ENSSSCG00000004489	EEF1A1	utr3_0
chr1	94314707	94315028	3.62785	94314692	94315177	+	ENSSSCT00000004961	ENSSSCG00000004490	SETBP1	cds_0
chr1	94530312	94530512	3.00073	94486363	94557867	+	ENSSSCT00000004961	ENSSSCG00000004490	SETBP1	intron_1
chr1	94626047	94626247	5.30899	94561325	94636515	+	ENSSSCT00000004961	ENSSSCG00000004490	SETBP1	intron_2
chr1	94661905	94662105	3.69321	94661813	94663029	+	ENSSSCT00000004961	ENSSSCG00000004490	SETBP1	utr3_0
chr1	95262461	95262661	3.69321	95260961	95266040	+	ENSSSCT00000004962	ENSSSCG00000004491	SLC14A2	intron_0
chr1	95756510	95756710	5.40072	95756220	95757209	+	ENSSSCT00000054092	ENSSSCG00000004498	HAUS1	utr5_0
chr1	95761869	95762294	6.69394	95757394	95764253	+	ENSSSCT00000054092	ENSSSCG00000004498	HAUS1	intron_0
chr1	95770179	95770379	5.24419	95770168	95770215	+	ENSSSCT00000054092	ENSSSCG00000004498	HAUS1	cds_6
chr1	95770179	95770379	5.24419	95770216	95774003	+	ENSSSCT00000054092	ENSSSCG00000004498	HAUS1	intron_6
chr1	95774003	95774203	4.61651	95774004	95774051	+	ENSSSCT00000054092	ENSSSCG00000004498	HAUS1	cds_7
chr1	95809374	95809598	4.32813	95809231	95809487	+	ENSSSCT00000044561	ENSSSCG00000004500	C18orf25	utr5_0
chr1	95809374	95809598	4.32813	95809488	95846714	+	ENSSSCT00000044561	ENSSSCG00000004500	C18orf25	intron_0
chr1	95817702	95817902	2.76991	95809488	95846714	+	ENSSSCT00000044561	ENSSSCG00000004500	C18orf25	intron_0
chr1	95833682	95833882	3.92403	95809488	95846714	+	ENSSSCT00000044561	ENSSSCG00000004500	C18orf25	intron_0
chr1	95846794	95847040	4.8478	95846785	95847499	+	ENSSSCT00000044561	ENSSSCG00000004500	C18orf25	cds_0
chr1	95847248	95847634	2.87933	95846785	95847499	+	ENSSSCT00000044561	ENSSSCG00000004500	C18orf25	cds_0
chr1	95847248	95847634	2.87933	95847500	95866098	+	ENSSSCT00000044561	ENSSSCG00000004500	C18orf25	intron_1
chr1	95850101	95850301	4.06148	95847500	95866098	+	ENSSSCT00000044561	ENSSSCG00000004500	C18orf25	intron_1
chr1	95859364	95859564	3.69321	95847500	95866098	+	ENSSSCT00000044561	ENSSSCG00000004500	C18orf25	intron_1
chr1	95866098	95866298	7.33323	95866099	95866281	+	ENSSSCT00000044561	ENSSSCG00000004500	C18orf25	cds_1
chr1	95866098	95866298	7.33323	95866282	95881085	+	ENSSSCT00000044561	ENSSSCG00000004500	C18orf25	intron_2
chr1	95891309	95891509	3.71119	95890812	95895020	+	ENSSSCT00000044561	ENSSSCG00000004500	C18orf25	utr3_1
chr1	95891802	95892002	5.07954	95890812	95895020	+	ENSSSCT00000044561	ENSSSCG00000004500	C18orf25	utr3_1
chr1	95893149	95893434	7.12602	95890812	95895020	+	ENSSSCT00000044561	ENSSSCG00000004500	C18orf25	utr3_1
chr1	95894630	95894994	6.23229	95890812	95895020	+	ENSSSCT00000044561	ENSSSCG00000004500	C18orf25	utr3_1
chr1	96604052	96604252	2.76991	96566991	96611570	+	ENSSSCT00000029670	ENSSSCG00000022643	KATNAL2	intron_0
chr1	96614057	96614257	3.00073	96611642	96623937	+	ENSSSCT00000029670	ENSSSCG00000022643	KATNAL2	intron_1
chr1	96626068	96626268	4.15486	96625974	96631009	+	ENSSSCT00000029670	ENSSSCG00000022643	KATNAL2	intron_3
chr1	96626916	96627116	3.92403	96625974	96631009	+	ENSSSCT00000029670	ENSSSCG00000022643	KATNAL2	intron_3
chr1	96628038	96628238	3.23156	96625974	96631009	+	ENSSSCT00000029670	ENSSSCG00000022643	KATNAL2	intron_3
chr1	96630278	96630478	4.84734	96625974	96631009	+	ENSSSCT00000029670	ENSSSCG00000022643	KATNAL2	intron_3
chr1	96643795	96643995	3.23156	96642012	96649614	+	ENSSSCT00000029670	ENSSSCG00000022643	KATNAL2	intron_10
chr1	96646590	96646790	3.46238	96642012	96649614	+	ENSSSCT00000029670	ENSSSCG00000022643	KATNAL2	intron_10
chr1	96647960	96648160	3.23156	96642012	96649614	+	ENSSSCT00000029670	ENSSSCG00000022643	KATNAL2	intron_10
chr1	96668940	96669140	5.07816	96652689	96672956	+	ENSSSCT00000029670	ENSSSCG00000022643	KATNAL2	intron_12
chr1	96672663	96672863	2.76991	96652689	96672956	+	ENSSSCT00000029670	ENSSSCG00000022643	KATNAL2	intron_12
chr1	98134296	98134496	3.78652	98134384	98134630	+	ENSSSCT00000050085	ENSSSCG00000004506	CTIF	utr5_0
chr1	98143875	98144075	4.61651	98134631	98220112	+	ENSSSCT00000050085	ENSSSCG00000004506	CTIF	intron_0
chr1	98145041	98145241	3.46238	98134631	98220112	+	ENSSSCT00000050085	ENSSSCG00000004506	CTIF	intron_0
chr1	98167529	98167779	7.38642	98134631	98220112	+	ENSSSCT00000050085	ENSSSCG00000004506	CTIF	intron_0
chr1	98168222	98168422	5.07816	98134631	98220112	+	ENSSSCT00000050085	ENSSSCG00000004506	CTIF	intron_0
chr1	98177961	98178161	6.23229	98134631	98220112	+	ENSSSCT00000050085	ENSSSCG00000004506	CTIF	intron_0
chr1	98199789	98199989	3.00073	98134631	98220112	+	ENSSSCT00000050085	ENSSSCG00000004506	CTIF	intron_0
chr1	98239822	98240022	3.92403	98233607	98251518	+	ENSSSCT00000050085	ENSSSCG00000004506	CTIF	intron_2
chr1	98253499	98253719	5.40732	98252790	98259888	+	ENSSSCT00000050085	ENSSSCG00000004506	CTIF	intron_4
chr1	98277516	98277716	4.61651	98259965	98309969	+	ENSSSCT00000050085	ENSSSCG00000004506	CTIF	intron_5
chr1	98282416	98282616	5.77064	98259965	98309969	+	ENSSSCT00000050085	ENSSSCG00000004506	CTIF	intron_5
chr1	98354458	98354675	1.81923	98354267	98354753	+	ENSSSCT00000050085	ENSSSCG00000004506	CTIF	cds_6
chr1	98367019	98367219	3.92403	98358281	98409332	+	ENSSSCT00000050085	ENSSSCG00000004506	CTIF	intron_8
chr1	98369273	98369473	2.76991	98358281	98409332	+	ENSSSCT00000050085	ENSSSCG00000004506	CTIF	intron_8
chr1	98370635	98370835	6.23229	98358281	98409332	+	ENSSSCT00000050085	ENSSSCG00000004506	CTIF	intron_8
chr1	98377332	98377532	2.76991	98358281	98409332	+	ENSSSCT00000050085	ENSSSCG00000004506	CTIF	intron_8
chr1	98383387	98383618	6.00146	98358281	98409332	+	ENSSSCT00000050085	ENSSSCG00000004506	CTIF	intron_8
chr1	98390358	98390558	3.23156	98358281	98409332	+	ENSSSCT00000050085	ENSSSCG00000004506	CTIF	intron_8
chr1	98392424	98392624	5.30899	98358281	98409332	+	ENSSSCT00000050085	ENSSSCG00000004506	CTIF	intron_8
chr1	98398834	98399034	3.69321	98358281	98409332	+	ENSSSCT00000050085	ENSSSCG00000004506	CTIF	intron_8
chr1	98399826	98400026	2.63996	98358281	98409332	+	ENSSSCT00000050085	ENSSSCG00000004506	CTIF	intron_8
chr1	98401208	98401408	3.46238	98358281	98409332	+	ENSSSCT00000050085	ENSSSCG00000004506	CTIF	intron_8
chr1	98406927	98407127	3.30777	98358281	98409332	+	ENSSSCT00000050085	ENSSSCG00000004506	CTIF	intron_8
chr1	98424105	98424305	3.69321	98409489	98449411	+	ENSSSCT00000050085	ENSSSCG00000004506	CTIF	intron_9
chr1	98427724	98427924	4.38568	98409489	98449411	+	ENSSSCT00000050085	ENSSSCG00000004506	CTIF	intron_9
chr1	98429289	98429489	5.30899	98409489	98449411	+	ENSSSCT00000050085	ENSSSCG00000004506	CTIF	intron_9
chr1	98431039	98431248	7.38642	98409489	98449411	+	ENSSSCT00000050085	ENSSSCG00000004506	CTIF	intron_9
chr1	98431482	98431682	2.76991	98409489	98449411	+	ENSSSCT00000050085	ENSSSCG00000004506	CTIF	intron_9
chr1	98431790	98431990	5.30899	98409489	98449411	+	ENSSSCT00000050085	ENSSSCG00000004506	CTIF	intron_9
chr1	98436447	98436647	4.15486	98409489	98449411	+	ENSSSCT00000050085	ENSSSCG00000004506	CTIF	intron_9
chr1	98437395	98437595	5.95825	98409489	98449411	+	ENSSSCT00000050085	ENSSSCG00000004506	CTIF	intron_9
chr1	98442262	98442538	8.30972	98409489	98449411	+	ENSSSCT00000050085	ENSSSCG00000004506	CTIF	intron_9
chr1	98451304	98451643	10.472	98451154	98451366	+	ENSSSCT00000050085	ENSSSCG00000004506	CTIF	cds_10
chr1	98451304	98451643	10.472	98451370	98455708	+	ENSSSCT00000050085	ENSSSCG00000004506	CTIF	utr3_0
chr1	98453509	98453766	4.18128	98451370	98455708	+	ENSSSCT00000050085	ENSSSCG00000004506	CTIF	utr3_0
chr1	99095387	99095587	4.61651	99090033	99096145	+	ENSSSCT00000023900	ENSSSCG00000004509	LIPG	intron_3
chr1	99108673	99108944	4.89019	99108663	99108681	+	ENSSSCT00000023900	ENSSSCG00000004509	LIPG	cds_9
chr1	99108673	99108944	4.89019	99108685	99110875	+	ENSSSCT00000023900	ENSSSCG00000004509	LIPG	utr3_0
chr1	99109536	99109736	3.031	99108685	99110875	+	ENSSSCT00000023900	ENSSSCG00000004509	LIPG	utr3_0
chr1	99978341	99978541	5.10008	99977698	99981833	+	ENSSSCT00000045418	ENSSSCG00000004518	NA	intron_1
chr1	99982726	99982926	3.23779	99981959	99984991	+	ENSSSCT00000045418	ENSSSCG00000004518	NA	intron_2
chr1	99989134	99989335	6.46518	99988503	99992093	+	ENSSSCT00000045418	ENSSSCG00000004518	NA	intron_4
chr1	99990573	99990773	3.13168	99988503	99992093	+	ENSSSCT00000045418	ENSSSCG00000004518	NA	intron_4
chr1	100445804	100446013	8.69883	100445791	100445952	+	ENSSSCT00000004994	ENSSSCG00000004522	ME2	cds_4
chr1	100445804	100446013	8.69883	100445953	100446517	+	ENSSSCT00000004994	ENSSSCG00000004522	ME2	intron_5
chr1	100458676	100458876	4.23443	100456823	100462865	+	ENSSSCT00000004994	ENSSSCG00000004522	ME2	intron_11
chr1	100463747	100463947	4.61651	100462969	100470067	+	ENSSSCT00000004994	ENSSSCG00000004522	ME2	intron_12
chr1	100468035	100468235	3.23156	100462969	100470067	+	ENSSSCT00000004994	ENSSSCG00000004522	ME2	intron_12
chr1	100476015	100476310	7.76851	100475093	100476021	+	ENSSSCT00000004994	ENSSSCG00000004522	ME2	utr3_0
chr1	100528006	100528206	4.15486	100521976	100528724	+	ENSSSCT00000026385	ENSSSCG00000024479	NA	intron_1
chr1	100531043	100531388	44.4137	100530953	100531416	+	ENSSSCT00000026385	ENSSSCG00000024479	NA	cds_2
chr1	100532828	100533028	3.10583	100532587	100535243	+	ENSSSCT00000026385	ENSSSCG00000024479	NA	intron_3
chr1	100533753	100533953	3.35021	100532587	100535243	+	ENSSSCT00000026385	ENSSSCG00000024479	NA	intron_3
chr1	100589949	100590228	9.45696	100589134	100589978	+	ENSSSCT00000059572	ENSSSCG00000004524	SMAD4	utr5_0
chr1	100589949	100590228	9.45696	100589979	100590227	+	ENSSSCT00000059572	ENSSSCG00000004524	SMAD4	cds_0
chr1	100591674	100591904	6.46888	100591491	100592210	+	ENSSSCT00000059572	ENSSSCG00000004524	SMAD4	intron_1
chr1	100624126	100624326	3.82062	100613175	100624854	+	ENSSSCT00000059572	ENSSSCG00000004524	SMAD4	intron_8
chr1	100627215	100627415	2.9774	100626714	100632822	+	ENSSSCT00000059572	ENSSSCG00000004524	SMAD4	utr3_0
chr1	100631102	100631302	3.69321	100626714	100632822	+	ENSSSCT00000059572	ENSSSCG00000004524	SMAD4	utr3_0
chr1	102275558	102275758	3.92403	102266402	102390283	+	ENSSSCT00000049593	ENSSSCG00000040836	DCC	intron_1
chr1	102285736	102285936	5.07816	102266402	102390283	+	ENSSSCT00000049593	ENSSSCG00000040836	DCC	intron_1
chr1	102474157	102474388	8.30972	102410387	102571847	+	ENSSSCT00000049593	ENSSSCG00000040836	DCC	intron_4
chr1	102574697	102574897	4.15486	102574633	102574753	+	ENSSSCT00000049593	ENSSSCG00000040836	DCC	cds_6
chr1	102574697	102574897	4.15486	102574754	102672306	+	ENSSSCT00000049593	ENSSSCG00000040836	DCC	intron_6
chr1	102672306	102672506	4.15486	102672307	102672463	+	ENSSSCT00000049593	ENSSSCG00000040836	DCC	cds_7
chr1	102672306	102672506	4.15486	102672464	102690658	+	ENSSSCT00000049593	ENSSSCG00000040836	DCC	intron_7
chr1	103038502	103038702	2.76991	103027152	103079779	+	ENSSSCT00000049593	ENSSSCG00000040836	DCC	intron_26
chr1	103808941	103809141	3.46238	103808753	103810091	+	ENSSSCT00000055241	ENSSSCG00000004529	POLI	intron_4
chr1	103813438	103813638	6.92477	103810184	103814967	+	ENSSSCT00000055241	ENSSSCG00000004529	POLI	intron_5
chr1	103861691	103861912	6.45745	103861605	103861713	+	ENSSSCT00000054889	ENSSSCG00000004531	C18orf54	utr5_0
chr1	103861691	103861912	6.45745	103861714	103862412	+	ENSSSCT00000054889	ENSSSCG00000004531	C18orf54	intron_0
chr1	103864400	103864600	6.46311	103862509	103864579	+	ENSSSCT00000054889	ENSSSCG00000004531	C18orf54	intron_1
chr1	103864400	103864600	6.46311	103864580	103864668	+	ENSSSCT00000054889	ENSSSCG00000004531	C18orf54	utr5_2
chr1	103866772	103866972	4.61651	103866633	103867415	+	ENSSSCT00000054889	ENSSSCG00000004531	C18orf54	cds_1
chr1	103867280	103867480	3.00073	103866633	103867415	+	ENSSSCT00000054889	ENSSSCG00000004531	C18orf54	cds_1
chr1	103867280	103867480	3.00073	103867416	103867754	+	ENSSSCT00000054889	ENSSSCG00000004531	C18orf54	intron_4
chr1	103877919	103878119	3.46238	103876986	103883133	+	ENSSSCT00000054889	ENSSSCG00000004531	C18orf54	intron_8
chr1	103878219	103878419	3.23156	103876986	103883133	+	ENSSSCT00000054889	ENSSSCG00000004531	C18orf54	intron_8
chr1	103880535	103880735	4.54122	103876986	103883133	+	ENSSSCT00000054889	ENSSSCG00000004531	C18orf54	intron_8
chr1	103882421	103882625	14.6665	103876986	103883133	+	ENSSSCT00000054889	ENSSSCG00000004531	C18orf54	intron_8
chr1	104413172	104413372	3.46238	104412619	104418719	+	ENSSSCT00000042143	ENSSSCG00000035243	RAB27B	utr3_0
chr1	106047956	106048156	3.23156	106036246	106068392	+	ENSSSCT00000061734	ENSSSCG00000004538	WDR7	intron_0
chr1	106063207	106063407	3.23156	106036246	106068392	+	ENSSSCT00000061734	ENSSSCG00000004538	WDR7	intron_0
chr1	106071545	106071745	3.00073	106068565	106073075	+	ENSSSCT00000061734	ENSSSCG00000004538	WDR7	intron_1
chr1	106082415	106082821	3.92403	106082311	106082430	+	ENSSSCT00000061734	ENSSSCG00000004538	WDR7	cds_5
chr1	106082415	106082821	3.92403	106082431	106084105	+	ENSSSCT00000061734	ENSSSCG00000004538	WDR7	intron_6
chr1	106104022	106104222	3.46238	106091862	106114309	+	ENSSSCT00000061734	ENSSSCG00000004538	WDR7	intron_11
chr1	106114841	106115226	10.8488	106114506	106124934	+	ENSSSCT00000061734	ENSSSCG00000004538	WDR7	intron_12
chr1	106169424	106169624	3.69321	106167769	106170949	+	ENSSSCT00000061734	ENSSSCG00000004538	WDR7	intron_17
chr1	106170194	106170449	5.74349	106167769	106170949	+	ENSSSCT00000061734	ENSSSCG00000004538	WDR7	intron_17
chr1	106194330	106194530	3.00073	106171074	106203113	+	ENSSSCT00000061734	ENSSSCG00000004538	WDR7	intron_18
chr1	106197598	106197798	2.76991	106171074	106203113	+	ENSSSCT00000061734	ENSSSCG00000004538	WDR7	intron_18
chr1	106220390	106220590	3.00073	106203228	106260486	+	ENSSSCT00000061734	ENSSSCG00000004538	WDR7	intron_19
chr1	106292963	106293163	3.00073	106260709	106302231	+	ENSSSCT00000061734	ENSSSCG00000004538	WDR7	intron_20
chr1	106314674	106314874	4.52951	106314291	106316886	+	ENSSSCT00000061734	ENSSSCG00000004538	WDR7	intron_22
chr1	106369951	106370151	4.15486	106339368	106402430	+	ENSSSCT00000061734	ENSSSCG00000004538	WDR7	intron_25
chr1	106372455	106372655	4.38568	106339368	106402430	+	ENSSSCT00000061734	ENSSSCG00000004538	WDR7	intron_25
chr1	106383116	106383365	8.9301	106339368	106402430	+	ENSSSCT00000061734	ENSSSCG00000004538	WDR7	intron_25
chr1	106385589	106385789	4.38568	106339368	106402430	+	ENSSSCT00000061734	ENSSSCG00000004538	WDR7	intron_25
chr1	106686978	106687178	2.76991	106685756	106688399	+	ENSSSCT00000051023	ENSSSCG00000038971	ST8SIA3	intron_1
chr1	106751429	106751634	4.82862	106751325	106751763	+	ENSSSCT00000005015	ENSSSCG00000004540	ONECUT2	utr5_0
chr1	106758113	106758313	3.10263	106752971	106797498	+	ENSSSCT00000005015	ENSSSCG00000004540	ONECUT2	intron_0
chr1	106797697	106797927	2.65882	106797499	106797782	+	ENSSSCT00000005015	ENSSSCG00000004540	ONECUT2	cds_1
chr1	106797697	106797927	2.65882	106797786	106799956	+	ENSSSCT00000005015	ENSSSCG00000004540	ONECUT2	utr3_0
chr1	106798181	106798413	2.91305	106797786	106799956	+	ENSSSCT00000005015	ENSSSCG00000004540	ONECUT2	utr3_0
chr1	106799383	106800013	10.5468	106797786	106799956	+	ENSSSCT00000005015	ENSSSCG00000004540	ONECUT2	utr3_0
chr1	106977052	106977264	6.27043	106977027	106977102	+	ENSSSCT00000005018	ENSSSCG00000004543	MTFMT	cds_4
chr1	106977052	106977264	6.27043	106977103	106988344	+	ENSSSCT00000005018	ENSSSCG00000004543	MTFMT	intron_4
chr1	106979498	106979698	3.00073	106977103	106988344	+	ENSSSCT00000005018	ENSSSCG00000004543	MTFMT	intron_4
chr1	106988344	106988609	12.0422	106988345	106988436	+	ENSSSCT00000005018	ENSSSCG00000004543	MTFMT	cds_5
chr1	106988344	106988609	12.0422	106988437	106997601	+	ENSSSCT00000005018	ENSSSCG00000004543	MTFMT	intron_5
chr1	106990270	106990512	9.00219	106988437	106997601	+	ENSSSCT00000005018	ENSSSCG00000004543	MTFMT	intron_5
chr1	106991338	106991538	3.23156	106988437	106997601	+	ENSSSCT00000005018	ENSSSCG00000004543	MTFMT	intron_5
chr1	106992255	106992455	3.46238	106988437	106997601	+	ENSSSCT00000005018	ENSSSCG00000004543	MTFMT	intron_5
chr1	106995801	106996099	10.8488	106988437	106997601	+	ENSSSCT00000005018	ENSSSCG00000004543	MTFMT	intron_5
chr1	106996253	106996453	6.41658	106988437	106997601	+	ENSSSCT00000005018	ENSSSCG00000004543	MTFMT	intron_5
chr1	106998750	106998953	10.618	106998614	107000587	+	ENSSSCT00000005018	ENSSSCG00000004543	MTFMT	intron_7
chr1	107000587	107000990	16.3886	107000588	107000770	+	ENSSSCT00000005018	ENSSSCG00000004543	MTFMT	cds_8
chr1	107000587	107000990	16.3886	107000774	107001118	+	ENSSSCT00000005018	ENSSSCG00000004543	MTFMT	utr3_0
chr1	107011961	107012214	6.86866	107011805	107012066	+	ENSSSCT00000005019	ENSSSCG00000004544	SPG21	utr5_0
chr1	107011961	107012214	6.86866	107012067	107015988	+	ENSSSCT00000005019	ENSSSCG00000004544	SPG21	intron_0
chr1	107015988	107016188	14.3855	107015989	107016012	+	ENSSSCT00000005019	ENSSSCG00000004544	SPG21	utr5_1
chr1	107015988	107016188	14.3855	107016013	107016075	+	ENSSSCT00000005019	ENSSSCG00000004544	SPG21	cds_0
chr1	107015988	107016188	14.3855	107016076	107018855	+	ENSSSCT00000005019	ENSSSCG00000004544	SPG21	intron_1
chr1	107026680	107026880	5.77064	107025678	107028043	+	ENSSSCT00000005019	ENSSSCG00000004544	SPG21	intron_3
chr1	107225470	107225670	4.12493	107225237	107226119	+	ENSSSCT00000043868	ENSSSCG00000004548	PIF1	intron_9
chr1	107275825	107276025	5.53981	107259729	107285227	+	ENSSSCT00000005024	ENSSSCG00000004549	RBPMS2	intron_0
chr1	107295561	107295771	3.4452	107295417	107296524	+	ENSSSCT00000005024	ENSSSCG00000004549	RBPMS2	utr3_1
chr1	107336910	107337142	4.19668	107336779	107336954	+	ENSSSCT00000040536	ENSSSCG00000004550	OAZ2	cds_1
chr1	107336910	107337142	4.19668	107336955	107337755	+	ENSSSCT00000040536	ENSSSCG00000004550	OAZ2	intron_1
chr1	107337778	107337978	3.1588	107337756	107337841	+	ENSSSCT00000040536	ENSSSCG00000004550	OAZ2	cds_2
chr1	107337778	107337978	3.1588	107337842	107338085	+	ENSSSCT00000040536	ENSSSCG00000004550	OAZ2	intron_2
chr1	107338185	107338463	3.88427	107338086	107338213	+	ENSSSCT00000040536	ENSSSCG00000004550	OAZ2	cds_3
chr1	107338185	107338463	3.88427	107338217	107338442	+	ENSSSCT00000040536	ENSSSCG00000004550	OAZ2	utr3_0
chr1	107668341	107668541	3.32983	107668288	107669476	+	ENSSSCT00000005031	ENSSSCG00000004554	PCLAF	utr3_0
chr1	107668639	107669499	4.10995	107668288	107669476	+	ENSSSCT00000005031	ENSSSCG00000004554	PCLAF	utr3_0
chr1	107695281	107695481	3.69321	107690250	107763495	+	ENSSSCT00000046925	ENSSSCG00000004558	CSNK1G1	intron_0
chr1	107695629	107695862	6.92477	107690250	107763495	+	ENSSSCT00000046925	ENSSSCG00000004558	CSNK1G1	intron_0
chr1	107696370	107696577	10.618	107690250	107763495	+	ENSSSCT00000046925	ENSSSCG00000004558	CSNK1G1	intron_0
chr1	107696687	107696887	2.76991	107690250	107763495	+	ENSSSCT00000046925	ENSSSCG00000004558	CSNK1G1	intron_0
chr1	107701536	107701736	4.15486	107690250	107763495	+	ENSSSCT00000046925	ENSSSCG00000004558	CSNK1G1	intron_0
chr1	107703619	107703819	4.15486	107690250	107763495	+	ENSSSCT00000046925	ENSSSCG00000004558	CSNK1G1	intron_0
chr1	107706688	107706888	3.92403	107690250	107763495	+	ENSSSCT00000046925	ENSSSCG00000004558	CSNK1G1	intron_0
chr1	107715204	107715404	2.76991	107690250	107763495	+	ENSSSCT00000046925	ENSSSCG00000004558	CSNK1G1	intron_0
chr1	107716498	107716698	4.84734	107690250	107763495	+	ENSSSCT00000046925	ENSSSCG00000004558	CSNK1G1	intron_0
chr1	107727475	107727675	3.23156	107690250	107763495	+	ENSSSCT00000046925	ENSSSCG00000004558	CSNK1G1	intron_0
chr1	107729172	107729372	4.84734	107690250	107763495	+	ENSSSCT00000046925	ENSSSCG00000004558	CSNK1G1	intron_0
chr1	107734358	107734558	3.69321	107690250	107763495	+	ENSSSCT00000046925	ENSSSCG00000004558	CSNK1G1	intron_0
chr1	107738371	107738571	5.30899	107690250	107763495	+	ENSSSCT00000046925	ENSSSCG00000004558	CSNK1G1	intron_0
chr1	107743492	107743692	3.00073	107690250	107763495	+	ENSSSCT00000046925	ENSSSCG00000004558	CSNK1G1	intron_0
chr1	107745603	107745803	3.23156	107690250	107763495	+	ENSSSCT00000046925	ENSSSCG00000004558	CSNK1G1	intron_0
chr1	107763595	107763875	2.91305	107763496	107763715	+	ENSSSCT00000046925	ENSSSCG00000004558	CSNK1G1	utr5_1
chr1	107763595	107763875	2.91305	107763716	107763896	+	ENSSSCT00000046925	ENSSSCG00000004558	CSNK1G1	cds_0
chr1	107819994	107820194	4.38568	107803516	107836576	+	ENSSSCT00000046925	ENSSSCG00000004558	CSNK1G1	intron_3
chr1	107821468	107821668	2.76991	107803516	107836576	+	ENSSSCT00000046925	ENSSSCG00000004558	CSNK1G1	intron_3
chr1	107830033	107830233	4.61651	107803516	107836576	+	ENSSSCT00000046925	ENSSSCG00000004558	CSNK1G1	intron_3
chr1	107842433	107842633	3.19821	107838740	107843606	+	ENSSSCT00000046925	ENSSSCG00000004558	CSNK1G1	intron_5
chr1	107843676	107843876	4.38427	107843607	107843692	+	ENSSSCT00000046925	ENSSSCG00000004558	CSNK1G1	cds_5
chr1	107843676	107843876	4.38427	107843693	107845504	+	ENSSSCT00000046925	ENSSSCG00000004558	CSNK1G1	intron_6
chr1	107845504	107845704	9.05868	107845505	107845589	+	ENSSSCT00000046925	ENSSSCG00000004558	CSNK1G1	cds_6
chr1	107845504	107845704	9.05868	107845590	107846120	+	ENSSSCT00000046925	ENSSSCG00000004558	CSNK1G1	intron_7
chr1	107849837	107850037	3.69321	107847008	107861086	+	ENSSSCT00000046925	ENSSSCG00000004558	CSNK1G1	intron_9
chr1	107852365	107852565	3.92403	107847008	107861086	+	ENSSSCT00000046925	ENSSSCG00000004558	CSNK1G1	intron_9
chr1	107852671	107852871	2.76991	107847008	107861086	+	ENSSSCT00000046925	ENSSSCG00000004558	CSNK1G1	intron_9
chr1	107853618	107853818	3.92403	107847008	107861086	+	ENSSSCT00000046925	ENSSSCG00000004558	CSNK1G1	intron_9
chr1	107863673	107863873	3.00073	107861198	107869295	+	ENSSSCT00000046925	ENSSSCG00000004558	CSNK1G1	intron_10
chr1	107864657	107864857	4.61651	107861198	107869295	+	ENSSSCT00000046925	ENSSSCG00000004558	CSNK1G1	intron_10
chr1	107864934	107865134	3.92403	107861198	107869295	+	ENSSSCT00000046925	ENSSSCG00000004558	CSNK1G1	intron_10
chr1	107877976	107878620	2.32441	107877947	107880868	+	ENSSSCT00000046925	ENSSSCG00000004558	CSNK1G1	utr3_0
chr1	107878834	107879360	9.23638	107877947	107880868	+	ENSSSCT00000046925	ENSSSCG00000004558	CSNK1G1	utr3_0
chr1	107879826	107880034	3.60886	107877947	107880868	+	ENSSSCT00000046925	ENSSSCG00000004558	CSNK1G1	utr3_0
chr1	107892969	107893173	1.67052	107892933	107897098	+	ENSSSCT00000046956	ENSSSCG00000034137	PPIB	utr3_0
chr1	107951796	107952035	4.43867	107951789	107951912	+	ENSSSCT00000044906	ENSSSCG00000034124	NA	cds_0
chr1	107951796	107952035	4.43867	107951913	107957117	+	ENSSSCT00000044906	ENSSSCG00000034124	NA	intron_0
chr1	107957217	107957432	7.55831	107957118	107957282	+	ENSSSCT00000044906	ENSSSCG00000034124	NA	cds_1
chr1	107957217	107957432	7.55831	107957283	107964582	+	ENSSSCT00000044906	ENSSSCG00000034124	NA	intron_1
chr1	107959876	107960213	5.35742	107957283	107964582	+	ENSSSCT00000044906	ENSSSCG00000034124	NA	intron_1
chr1	107964582	107964782	8.56897	107964583	107964632	+	ENSSSCT00000044906	ENSSSCG00000034124	NA	cds_2
chr1	107964582	107964782	8.56897	107964633	107967509	+	ENSSSCT00000044906	ENSSSCG00000034124	NA	intron_2
chr1	107965114	107965314	3.26405	107964633	107967509	+	ENSSSCT00000044906	ENSSSCG00000034124	NA	intron_2
chr1	108064223	108064423	5.07816	108003777	108070946	+	ENSSSCT00000059507	ENSSSCG00000021588	DAPK2	intron_1
chr1	108086404	108086604	2.76991	108080231	108098505	+	ENSSSCT00000059507	ENSSSCG00000021588	DAPK2	intron_3
chr1	108115567	108115767	3.00073	108115568	108115613	+	ENSSSCT00000059507	ENSSSCG00000021588	DAPK2	cds_7
chr1	108115567	108115767	3.00073	108115614	108117201	+	ENSSSCT00000059507	ENSSSCG00000021588	DAPK2	intron_8
chr1	108205746	108205946	4.38568	108205794	108206339	+	ENSSSCT00000044262	ENSSSCG00000004561	HERC1	utr5_0
chr1	108218113	108218313	3.23156	108206340	108248955	+	ENSSSCT00000044262	ENSSSCG00000004561	HERC1	intron_0
chr1	108249010	108249210	3.47363	108248982	108249911	+	ENSSSCT00000044262	ENSSSCG00000004561	HERC1	cds_0
chr1	108251604	108251804	3.69321	108249912	108257594	+	ENSSSCT00000044262	ENSSSCG00000004561	HERC1	intron_1
chr1	108267434	108267634	3.46238	108265551	108268142	+	ENSSSCT00000044262	ENSSSCG00000004561	HERC1	intron_4
chr1	108272186	108272386	4.57172	108270882	108272555	+	ENSSSCT00000044262	ENSSSCG00000004561	HERC1	intron_7
chr1	108280337	108280537	3.69321	108280330	108280455	+	ENSSSCT00000044262	ENSSSCG00000004561	HERC1	cds_11
chr1	108280337	108280537	3.69321	108280456	108281457	+	ENSSSCT00000044262	ENSSSCG00000004561	HERC1	intron_12
chr1	108292427	108292696	6.46311	108291437	108294166	+	ENSSSCT00000044262	ENSSSCG00000004561	HERC1	intron_17
chr1	108308175	108308375	6.74576	108308169	108308220	+	ENSSSCT00000044262	ENSSSCG00000004561	HERC1	cds_23
chr1	108308175	108308375	6.74576	108308221	108312705	+	ENSSSCT00000044262	ENSSSCG00000004561	HERC1	intron_24
chr1	108316122	108316322	2.19774	108316123	108316391	+	ENSSSCT00000044262	ENSSSCG00000004561	HERC1	cds_25
chr1	108317060	108317260	3.23156	108316392	108317735	+	ENSSSCT00000044262	ENSSSCG00000004561	HERC1	intron_26
chr1	108319626	108319915	11.6133	108319593	108319780	+	ENSSSCT00000044262	ENSSSCG00000004561	HERC1	cds_29
chr1	108319626	108319915	11.6133	108319781	108323866	+	ENSSSCT00000044262	ENSSSCG00000004561	HERC1	intron_30
chr1	108323866	108324066	2.76991	108323867	108324022	+	ENSSSCT00000044262	ENSSSCG00000004561	HERC1	cds_30
chr1	108323866	108324066	2.76991	108324023	108326425	+	ENSSSCT00000044262	ENSSSCG00000004561	HERC1	intron_31
chr1	108325957	108326157	3.89578	108324023	108326425	+	ENSSSCT00000044262	ENSSSCG00000004561	HERC1	intron_31
chr1	108328908	108329159	7.72007	108328813	108328989	+	ENSSSCT00000044262	ENSSSCG00000004561	HERC1	cds_33
chr1	108328908	108329159	7.72007	108328990	108335566	+	ENSSSCT00000044262	ENSSSCG00000004561	HERC1	intron_34
chr1	108332676	108332876	3.69321	108328990	108335566	+	ENSSSCT00000044262	ENSSSCG00000004561	HERC1	intron_34
chr1	108335566	108335766	4.39993	108335567	108335806	+	ENSSSCT00000044262	ENSSSCG00000004561	HERC1	cds_34
chr1	108338686	108338954	2.94904	108338380	108338900	+	ENSSSCT00000044262	ENSSSCG00000004561	HERC1	cds_36
chr1	108338686	108338954	2.94904	108338901	108340703	+	ENSSSCT00000044262	ENSSSCG00000004561	HERC1	intron_37
chr1	108341231	108341431	3.07106	108340704	108341479	+	ENSSSCT00000044262	ENSSSCG00000004561	HERC1	cds_37
chr1	108358544	108358744	3.30998	108358376	108358596	+	ENSSSCT00000044262	ENSSSCG00000004561	HERC1	cds_43
chr1	108358544	108358744	3.30998	108358597	108359527	+	ENSSSCT00000044262	ENSSSCG00000004561	HERC1	intron_44
chr1	108367818	108368134	7.01438	108367819	108367946	+	ENSSSCT00000044262	ENSSSCG00000004561	HERC1	cds_51
chr1	108367818	108368134	7.01438	108367947	108368626	+	ENSSSCT00000044262	ENSSSCG00000004561	HERC1	intron_52
chr1	108380347	108380578	5.48503	108380447	108381647	+	ENSSSCT00000044262	ENSSSCG00000004561	HERC1	intron_61
chr1	108380347	108380578	5.48503	108380153	108380446	+	ENSSSCT00000044262	ENSSSCG00000004561	HERC1	cds_60
chr1	108395920	108396120	1.92109	108395921	108395997	+	ENSSSCT00000044262	ENSSSCG00000004561	HERC1	cds_73
chr1	108395920	108396120	1.92109	108395998	108397088	+	ENSSSCT00000044262	ENSSSCG00000004561	HERC1	intron_74
chr1	108649297	108649497	3.53107	108649274	108649412	+	ENSSSCT00000062560	ENSSSCG00000004565	CA12	utr5_0
chr1	108649297	108649497	3.53107	108649413	108649497	+	ENSSSCT00000062560	ENSSSCG00000004565	CA12	cds_0
chr1	108684316	108684516	3.23156	108656729	108687860	+	ENSSSCT00000062560	ENSSSCG00000004565	CA12	intron_1
chr1	108707646	108708008	4.92258	108707620	108708185	+	ENSSSCT00000062560	ENSSSCG00000004565	CA12	utr3_0
chr1	109935166	109935366	4.84734	109931489	109944955	+	ENSSSCT00000053839	ENSSSCG00000036431	VPS13C	intron_0
chr1	109942349	109942549	2.76991	109931489	109944955	+	ENSSSCT00000053839	ENSSSCG00000036431	VPS13C	intron_0
chr1	109968737	109968937	3.69321	109966784	109970585	+	ENSSSCT00000053839	ENSSSCG00000036431	VPS13C	intron_8
chr1	109971494	109971694	3.00073	109971464	109971544	+	ENSSSCT00000053839	ENSSSCG00000036431	VPS13C	cds_10
chr1	109971494	109971694	3.00073	109971545	109972685	+	ENSSSCT00000053839	ENSSSCG00000036431	VPS13C	intron_10
chr1	109972685	109972885	3.00073	109972686	109972743	+	ENSSSCT00000053839	ENSSSCG00000036431	VPS13C	cds_11
chr1	109972685	109972885	3.00073	109972744	109975564	+	ENSSSCT00000053839	ENSSSCG00000036431	VPS13C	intron_11
chr1	109992376	109992576	3.23156	109992346	109992482	+	ENSSSCT00000053839	ENSSSCG00000036431	VPS13C	cds_21
chr1	109992376	109992576	3.23156	109992483	109994349	+	ENSSSCT00000053839	ENSSSCG00000036431	VPS13C	intron_21
chr1	109992927	109993127	3.92403	109992483	109994349	+	ENSSSCT00000053839	ENSSSCG00000036431	VPS13C	intron_21
chr1	110012578	110013022	2.76991	110012514	110012617	+	ENSSSCT00000053839	ENSSSCG00000036431	VPS13C	cds_32
chr1	110012578	110013022	2.76991	110012618	110012822	+	ENSSSCT00000053839	ENSSSCG00000036431	VPS13C	intron_32
chr1	110012578	110013022	2.76991	110012823	110012990	+	ENSSSCT00000053839	ENSSSCG00000036431	VPS13C	cds_33
chr1	110012578	110013022	2.76991	110012991	110013486	+	ENSSSCT00000053839	ENSSSCG00000036431	VPS13C	intron_33
chr1	110024610	110024810	4.61651	110024594	110024673	+	ENSSSCT00000053839	ENSSSCG00000036431	VPS13C	cds_39
chr1	110024610	110024810	4.61651	110024674	110025164	+	ENSSSCT00000053839	ENSSSCG00000036431	VPS13C	intron_39
chr1	110025164	110025364	4.61651	110025165	110025224	+	ENSSSCT00000053839	ENSSSCG00000036431	VPS13C	cds_40
chr1	110025164	110025364	4.61651	110025225	110026164	+	ENSSSCT00000053839	ENSSSCG00000036431	VPS13C	intron_40
chr1	110032856	110033056	3.69321	110032828	110033129	+	ENSSSCT00000053839	ENSSSCG00000036431	VPS13C	cds_45
chr1	110036908	110037108	7.15559	110036798	110036948	+	ENSSSCT00000053839	ENSSSCG00000036431	VPS13C	cds_47
chr1	110036908	110037108	7.15559	110036949	110039228	+	ENSSSCT00000053839	ENSSSCG00000036431	VPS13C	intron_47
chr1	110039228	110039428	7.15559	110039229	110039341	+	ENSSSCT00000053839	ENSSSCG00000036431	VPS13C	cds_48
chr1	110039228	110039428	7.15559	110039342	110041984	+	ENSSSCT00000053839	ENSSSCG00000036431	VPS13C	intron_48
chr1	110042122	110042322	3.92403	110041985	110042154	+	ENSSSCT00000053839	ENSSSCG00000036431	VPS13C	cds_49
chr1	110042122	110042322	3.92403	110042155	110043813	+	ENSSSCT00000053839	ENSSSCG00000036431	VPS13C	intron_49
chr1	110043813	110044013	3.45226	110043814	110044061	+	ENSSSCT00000053839	ENSSSCG00000036431	VPS13C	cds_50
chr1	110050592	110050792	7.61724	110050546	110050632	+	ENSSSCT00000053839	ENSSSCG00000036431	VPS13C	cds_54
chr1	110050592	110050792	7.61724	110050633	110051919	+	ENSSSCT00000053839	ENSSSCG00000036431	VPS13C	intron_54
chr1	110051919	110052119	5.14671	110051920	110052075	+	ENSSSCT00000053839	ENSSSCG00000036431	VPS13C	cds_55
chr1	110051919	110052119	5.14671	110052076	110052265	+	ENSSSCT00000053839	ENSSSCG00000036431	VPS13C	intron_55
chr1	110065621	110065828	9.46385	110065522	110065648	+	ENSSSCT00000053839	ENSSSCG00000036431	VPS13C	cds_65
chr1	110065621	110065828	9.46385	110065649	110067396	+	ENSSSCT00000053839	ENSSSCG00000036431	VPS13C	intron_65
chr1	110080362	110080562	3.39464	110079491	110082281	+	ENSSSCT00000053839	ENSSSCG00000036431	VPS13C	intron_73
chr1	110080933	110081144	9.94505	110079491	110082281	+	ENSSSCT00000053839	ENSSSCG00000036431	VPS13C	intron_73
chr1	110091009	110091209	4.84734	110090501	110092256	+	ENSSSCT00000053839	ENSSSCG00000036431	VPS13C	utr3_0
chr1	110091962	110092162	3.00073	110090501	110092256	+	ENSSSCT00000053839	ENSSSCG00000036431	VPS13C	utr3_0
chr1	111384677	111384877	3.46238	111375593	111436829	+	ENSSSCT00000057944	ENSSSCG00000004576	RORA	intron_0
chr1	111389626	111389826	5.30899	111375593	111436829	+	ENSSSCT00000057944	ENSSSCG00000004576	RORA	intron_0
chr1	111428901	111429101	2.76991	111375593	111436829	+	ENSSSCT00000057944	ENSSSCG00000004576	RORA	intron_0
chr1	111471350	111471550	3.92403	111471280	111471392	+	ENSSSCT00000057944	ENSSSCG00000004576	RORA	cds_8
chr1	111471350	111471550	3.92403	111471393	111473178	+	ENSSSCT00000057944	ENSSSCG00000004576	RORA	intron_8
chr1	111476791	111476991	7.15559	111475686	111477664	+	ENSSSCT00000057944	ENSSSCG00000004576	RORA	utr3_1
chr1	111512758	111512958	4.15486	111512665	111512846	+	ENSSSCT00000005056	ENSSSCG00000004577	ICE2	cds_7
chr1	111512758	111512958	4.15486	111512847	111519196	+	ENSSSCT00000005056	ENSSSCG00000004577	ICE2	intron_8
chr1	111519196	111519557	10.7629	111519197	111520193	+	ENSSSCT00000005056	ENSSSCG00000004577	ICE2	cds_8
chr1	111520936	111521136	4.61651	111520875	111521050	+	ENSSSCT00000005056	ENSSSCG00000004577	ICE2	cds_9
chr1	111520936	111521136	4.61651	111521051	111528078	+	ENSSSCT00000005056	ENSSSCG00000004577	ICE2	intron_10
chr1	111521859	111522059	3.92403	111521051	111528078	+	ENSSSCT00000005056	ENSSSCG00000004577	ICE2	intron_10
chr1	111528078	111528278	4.61651	111528079	111528208	+	ENSSSCT00000005056	ENSSSCG00000004577	ICE2	cds_10
chr1	111528078	111528278	4.61651	111528209	111549469	+	ENSSSCT00000005056	ENSSSCG00000004577	ICE2	intron_11
chr1	111531658	111531858	3.69321	111528209	111549469	+	ENSSSCT00000005056	ENSSSCG00000004577	ICE2	intron_11
chr1	111538326	111538526	6.23229	111528209	111549469	+	ENSSSCT00000005056	ENSSSCG00000004577	ICE2	intron_11
chr1	111540520	111540720	5.07816	111528209	111549469	+	ENSSSCT00000005056	ENSSSCG00000004577	ICE2	intron_11
chr1	111609569	111609769	3.00073	111604592	111618720	+	ENSSSCT00000061725	ENSSSCG00000004578	ANXA2	intron_2
chr1	112353347	112353556	4.89414	112353348	112353415	+	ENSSSCT00000005061	ENSSSCG00000004582	BNIP2	cds_2
chr1	112353347	112353556	4.89414	112353416	112353912	+	ENSSSCT00000005061	ENSSSCG00000004582	BNIP2	intron_2
chr1	112353912	112354176	12.4775	112353913	112354089	+	ENSSSCT00000005061	ENSSSCG00000004582	BNIP2	cds_3
chr1	112353912	112354176	12.4775	112354090	112355747	+	ENSSSCT00000005061	ENSSSCG00000004582	BNIP2	intron_3
chr1	112355776	112356122	7.722	112355748	112355924	+	ENSSSCT00000005061	ENSSSCG00000004582	BNIP2	cds_4
chr1	112355776	112356122	7.722	112355925	112358725	+	ENSSSCT00000005061	ENSSSCG00000004582	BNIP2	intron_4
chr1	112358725	112358925	6.23229	112358726	112358828	+	ENSSSCT00000005061	ENSSSCG00000004582	BNIP2	cds_5
chr1	112358725	112358925	6.23229	112358829	112359496	+	ENSSSCT00000005061	ENSSSCG00000004582	BNIP2	intron_5
chr1	112360402	112360602	3.00073	112359629	112360987	+	ENSSSCT00000005061	ENSSSCG00000004582	BNIP2	intron_6
chr1	112364945	112365145	2.8253	112364911	112364959	+	ENSSSCT00000005061	ENSSSCG00000004582	BNIP2	cds_9
chr1	112364945	112365145	2.8253	112364963	112369245	+	ENSSSCT00000005061	ENSSSCG00000004582	BNIP2	utr3_0
chr1	112365782	112365982	4.78485	112364963	112369245	+	ENSSSCT00000005061	ENSSSCG00000004582	BNIP2	utr3_0
chr1	112380151	112380351	4.38568	112371672	112390593	+	ENSSSCT00000005062	ENSSSCG00000004583	NA	intron_0
chr1	112386283	112386483	3.95753	112371672	112390593	+	ENSSSCT00000005062	ENSSSCG00000004583	NA	intron_0
chr1	112389403	112389603	2.6018	112371672	112390593	+	ENSSSCT00000005062	ENSSSCG00000004583	NA	intron_0
chr1	112396486	112396710	16.5809	112396410	112396536	+	ENSSSCT00000005062	ENSSSCG00000004583	NA	cds_2
chr1	112396486	112396710	16.5809	112396537	112399241	+	ENSSSCT00000005062	ENSSSCG00000004583	NA	intron_3
chr1	112399241	112399540	21.2557	112399242	112399264	+	ENSSSCT00000005062	ENSSSCG00000004583	NA	cds_3
chr1	112399241	112399540	21.2557	112399268	112400238	+	ENSSSCT00000005062	ENSSSCG00000004583	NA	utr3_0
chr1	112683803	112684003	7.15559	112678190	112774112	+	ENSSSCT00000005066	ENSSSCG00000004587	MYO1E	intron_0
chr1	112686720	112686920	3.23156	112678190	112774112	+	ENSSSCT00000005066	ENSSSCG00000004587	MYO1E	intron_0
chr1	112693635	112693835	4.15486	112678190	112774112	+	ENSSSCT00000005066	ENSSSCG00000004587	MYO1E	intron_0
chr1	112707810	112708010	5.77064	112678190	112774112	+	ENSSSCT00000005066	ENSSSCG00000004587	MYO1E	intron_0
chr1	112724216	112724416	3.92403	112678190	112774112	+	ENSSSCT00000005066	ENSSSCG00000004587	MYO1E	intron_0
chr1	112748471	112748671	5.77064	112678190	112774112	+	ENSSSCT00000005066	ENSSSCG00000004587	MYO1E	intron_0
chr1	112767833	112768033	5.07816	112678190	112774112	+	ENSSSCT00000005066	ENSSSCG00000004587	MYO1E	intron_0
chr1	112789340	112789540	3.69321	112786112	112802692	+	ENSSSCT00000005066	ENSSSCG00000004587	MYO1E	intron_3
chr1	112798319	112798519	2.76991	112786112	112802692	+	ENSSSCT00000005066	ENSSSCG00000004587	MYO1E	intron_3
chr1	112817554	112817757	2.78587	112817436	112817568	+	ENSSSCT00000005066	ENSSSCG00000004587	MYO1E	cds_8
chr1	112817554	112817757	2.78587	112817569	112823453	+	ENSSSCT00000005066	ENSSSCG00000004587	MYO1E	intron_8
chr1	112834705	112834905	2.7163	112833529	112836469	+	ENSSSCT00000005066	ENSSSCG00000004587	MYO1E	intron_14
chr1	112847492	112847692	2.87202	112844233	112850792	+	ENSSSCT00000005066	ENSSSCG00000004587	MYO1E	intron_16
chr1	112865008	112865218	4.73017	112864944	112865089	+	ENSSSCT00000005066	ENSSSCG00000004587	MYO1E	cds_21
chr1	112865008	112865218	4.73017	112865090	112875695	+	ENSSSCT00000005066	ENSSSCG00000004587	MYO1E	intron_21
chr1	112891460	112891660	2.83269	112885059	112896140	+	ENSSSCT00000005066	ENSSSCG00000004587	MYO1E	intron_25
chr1	113088143	113088343	3.23156	113086513	113097706	+	ENSSSCT00000005071	ENSSSCG00000004592	SLTM	intron_1
chr1	113092777	113092977	4.38568	113086513	113097706	+	ENSSSCT00000005071	ENSSSCG00000004592	SLTM	intron_1
chr1	113101014	113101300	9.75925	113100915	113101112	+	ENSSSCT00000005071	ENSSSCG00000004592	SLTM	cds_3
chr1	113101014	113101300	9.75925	113101113	113101977	+	ENSSSCT00000005071	ENSSSCG00000004592	SLTM	intron_3
chr1	113101977	113102177	9.69467	113101978	113102025	+	ENSSSCT00000005071	ENSSSCG00000004592	SLTM	cds_4
chr1	113101977	113102177	9.69467	113102026	113111065	+	ENSSSCT00000005071	ENSSSCG00000004592	SLTM	intron_4
chr1	113111065	113111265	5.95825	113111066	113111093	+	ENSSSCT00000005071	ENSSSCG00000004592	SLTM	cds_5
chr1	113111065	113111265	5.95825	113111094	113112488	+	ENSSSCT00000005071	ENSSSCG00000004592	SLTM	intron_5
chr1	113111638	113111838	3.00073	113111094	113112488	+	ENSSSCT00000005071	ENSSSCG00000004592	SLTM	intron_5
chr1	113112809	113113009	5.7698	113112489	113112903	+	ENSSSCT00000005071	ENSSSCG00000004592	SLTM	cds_6
chr1	113112809	113113009	5.7698	113112904	113113535	+	ENSSSCT00000005071	ENSSSCG00000004592	SLTM	intron_6
chr1	113113535	113113735	7.15559	113113536	113113585	+	ENSSSCT00000005071	ENSSSCG00000004592	SLTM	cds_7
chr1	113113535	113113735	7.15559	113113586	113115995	+	ENSSSCT00000005071	ENSSSCG00000004592	SLTM	intron_7
chr1	113116012	113116212	4.37563	113115996	113116114	+	ENSSSCT00000005071	ENSSSCG00000004592	SLTM	cds_8
chr1	113116012	113116212	4.37563	113116115	113119816	+	ENSSSCT00000005071	ENSSSCG00000004592	SLTM	intron_8
chr1	113119816	113120016	4.84734	113119817	113119966	+	ENSSSCT00000005071	ENSSSCG00000004592	SLTM	cds_9
chr1	113119816	113120016	4.84734	113119967	113120457	+	ENSSSCT00000005071	ENSSSCG00000004592	SLTM	intron_9
chr1	113120656	113120872	10.142	113120657	113120823	+	ENSSSCT00000005071	ENSSSCG00000004592	SLTM	cds_11
chr1	113120656	113120872	10.142	113120824	113121299	+	ENSSSCT00000005071	ENSSSCG00000004592	SLTM	intron_11
chr1	113121733	113121936	3.66228	113121639	113121802	+	ENSSSCT00000005071	ENSSSCG00000004592	SLTM	cds_13
chr1	113121733	113121936	3.66228	113121803	113124446	+	ENSSSCT00000005071	ENSSSCG00000004592	SLTM	intron_13
chr1	113289319	113289519	1.39415	113289210	113289479	+	ENSSSCT00000032619	ENSSSCG00000004595	ADAM10	utr5_0
chr1	113289319	113289519	1.39415	113289480	113289534	+	ENSSSCT00000032619	ENSSSCG00000004595	ADAM10	cds_0
chr1	113294822	113295022	4.38568	113289535	113320666	+	ENSSSCT00000032619	ENSSSCG00000004595	ADAM10	intron_0
chr1	113302340	113302540	2.55316	113289535	113320666	+	ENSSSCT00000032619	ENSSSCG00000004595	ADAM10	intron_0
chr1	113326489	113326689	5.07816	113320818	113341171	+	ENSSSCT00000032619	ENSSSCG00000004595	ADAM10	intron_1
chr1	113329372	113329572	3.46238	113320818	113341171	+	ENSSSCT00000032619	ENSSSCG00000004595	ADAM10	intron_1
chr1	113345993	113346193	5.07816	113343846	113362646	+	ENSSSCT00000032619	ENSSSCG00000004595	ADAM10	intron_3
chr1	113352971	113353171	3.46238	113343846	113362646	+	ENSSSCT00000032619	ENSSSCG00000004595	ADAM10	intron_3
chr1	113356210	113356410	4.15486	113343846	113362646	+	ENSSSCT00000032619	ENSSSCG00000004595	ADAM10	intron_3
chr1	113377271	113377471	3.06352	113377341	113384923	+	ENSSSCT00000032619	ENSSSCG00000004595	ADAM10	intron_7
chr1	113377271	113377471	3.06352	113377157	113377340	+	ENSSSCT00000032619	ENSSSCG00000004595	ADAM10	cds_7
chr1	113384960	113385172	4.89414	113384924	113385087	+	ENSSSCT00000032619	ENSSSCG00000004595	ADAM10	cds_8
chr1	113384960	113385172	4.89414	113385088	113388538	+	ENSSSCT00000032619	ENSSSCG00000004595	ADAM10	intron_8
chr1	113388644	113388901	4.73132	113388539	113388722	+	ENSSSCT00000032619	ENSSSCG00000004595	ADAM10	cds_9
chr1	113388644	113388901	4.73132	113388723	113391220	+	ENSSSCT00000032619	ENSSSCG00000004595	ADAM10	intron_9
chr1	113389357	113389557	4.34428	113388723	113391220	+	ENSSSCT00000032619	ENSSSCG00000004595	ADAM10	intron_9
chr1	113391225	113391534	6.90937	113391221	113391371	+	ENSSSCT00000032619	ENSSSCG00000004595	ADAM10	cds_10
chr1	113391225	113391534	6.90937	113391372	113392185	+	ENSSSCT00000032619	ENSSSCG00000004595	ADAM10	intron_10
chr1	113393950	113394173	6.88957	113393838	113394058	+	ENSSSCT00000032619	ENSSSCG00000004595	ADAM10	cds_13
chr1	113393950	113394173	6.88957	113394059	113405351	+	ENSSSCT00000032619	ENSSSCG00000004595	ADAM10	intron_13
chr1	113401907	113402107	5.53981	113394059	113405351	+	ENSSSCT00000032619	ENSSSCG00000004595	ADAM10	intron_13
chr1	113407899	113408268	10.3549	113407846	113407937	+	ENSSSCT00000032619	ENSSSCG00000004595	ADAM10	cds_15
chr1	113407899	113408268	10.3549	113407941	113412074	+	ENSSSCT00000032619	ENSSSCG00000004595	ADAM10	utr3_0
chr1	113408514	113408927	7.84807	113407941	113412074	+	ENSSSCT00000032619	ENSSSCG00000004595	ADAM10	utr3_0
chr1	113409506	113410075	7.61724	113407941	113412074	+	ENSSSCT00000032619	ENSSSCG00000004595	ADAM10	utr3_0
chr1	113411448	113411648	2.76991	113407941	113412074	+	ENSSSCT00000032619	ENSSSCG00000004595	ADAM10	utr3_0
chr1	114035985	114036185	3.23156	114035270	114037046	+	ENSSSCT00000027950	ENSSSCG00000025578	ALDH1A2	utr3_0
chr1	115323938	115324138	4.15486	115317565	115339536	+	ENSSSCT00000054572	ENSSSCG00000026960	NA	intron_2
chr1	115337020	115337220	5.30899	115317565	115339536	+	ENSSSCT00000054572	ENSSSCG00000026960	NA	intron_2
chr1	115339757	115339957	2.76991	115339593	115342715	+	ENSSSCT00000054572	ENSSSCG00000026960	NA	intron_3
chr1	115471983	115472195	7.47503	115471922	115472054	+	ENSSSCT00000005082	ENSSSCG00000004601	MNS1	utr5_0
chr1	115471983	115472195	7.47503	115472055	115472057	+	ENSSSCT00000005082	ENSSSCG00000004601	MNS1	cds_0
chr1	115471983	115472195	7.47503	115472058	115472837	+	ENSSSCT00000005082	ENSSSCG00000004601	MNS1	intron_0
chr1	115472837	115473037	6.8371	115472838	115473059	+	ENSSSCT00000005082	ENSSSCG00000004601	MNS1	cds_1
chr1	115491112	115491312	2.76991	115473060	115496015	+	ENSSSCT00000005082	ENSSSCG00000004601	MNS1	intron_1
chr1	115491502	115491702	5.77064	115473060	115496015	+	ENSSSCT00000005082	ENSSSCG00000004601	MNS1	intron_1
chr1	115496054	115496254	2.07374	115496016	115496143	+	ENSSSCT00000005082	ENSSSCG00000004601	MNS1	cds_2
chr1	115496054	115496254	2.07374	115496144	115506693	+	ENSSSCT00000005082	ENSSSCG00000004601	MNS1	intron_2
chr1	115506693	115506954	5.46953	115506694	115506796	+	ENSSSCT00000005082	ENSSSCG00000004601	MNS1	cds_3
chr1	115506693	115506954	5.46953	115506797	115510036	+	ENSSSCT00000005082	ENSSSCG00000004601	MNS1	intron_3
chr1	115511003	115511426	6.70144	115510843	115511059	+	ENSSSCT00000005082	ENSSSCG00000004601	MNS1	cds_5
chr1	115511003	115511426	6.70144	115511060	115511157	+	ENSSSCT00000005082	ENSSSCG00000004601	MNS1	intron_5
chr1	115511003	115511426	6.70144	115511158	115511265	+	ENSSSCT00000005082	ENSSSCG00000004601	MNS1	cds_6
chr1	115511003	115511426	6.70144	115511266	115521696	+	ENSSSCT00000005082	ENSSSCG00000004601	MNS1	intron_6
chr1	115521696	115521896	4.0117	115521697	115521954	+	ENSSSCT00000005082	ENSSSCG00000004601	MNS1	cds_7
chr1	115527093	115527293	6.00146	115526162	115527811	+	ENSSSCT00000005082	ENSSSCG00000004601	MNS1	utr3_0
chr1	115527627	115527827	2.97913	115526162	115527811	+	ENSSSCT00000005082	ENSSSCG00000004601	MNS1	utr3_0
chr1	115527627	115527827	2.97913	115527812	115527846	+	ENSSSCT00000005082	ENSSSCG00000004601	MNS1	intron_9
chr1	115744993	115745193	3.00073	115735066	115791743	+	ENSSSCT00000040161	ENSSSCG00000004603	RFX7	intron_0
chr1	115745415	115745615	2.76991	115735066	115791743	+	ENSSSCT00000040161	ENSSSCG00000004603	RFX7	intron_0
chr1	115749579	115749779	4.38568	115735066	115791743	+	ENSSSCT00000040161	ENSSSCG00000004603	RFX7	intron_0
chr1	115761177	115761377	3.23156	115735066	115791743	+	ENSSSCT00000040161	ENSSSCG00000004603	RFX7	intron_0
chr1	115825472	115825672	3.92403	115820706	115857183	+	ENSSSCT00000040161	ENSSSCG00000004603	RFX7	intron_3
chr1	115838429	115838629	3.92403	115820706	115857183	+	ENSSSCT00000040161	ENSSSCG00000004603	RFX7	intron_3
chr1	115854038	115854238	4.38568	115820706	115857183	+	ENSSSCT00000040161	ENSSSCG00000004603	RFX7	intron_3
chr1	115866243	115866452	4.39452	115864943	115868218	+	ENSSSCT00000040161	ENSSSCG00000004603	RFX7	cds_8
chr1	115868024	115868320	5.52214	115868222	115871092	+	ENSSSCT00000040161	ENSSSCG00000004603	RFX7	utr3_0
chr1	115868024	115868320	5.52214	115864943	115868218	+	ENSSSCT00000040161	ENSSSCG00000004603	RFX7	cds_8
chr1	115997543	115997743	7.38642	115994233	116025732	+	ENSSSCT00000039109	ENSSSCG00000037499	NEDD4	intron_0
chr1	116030576	116030776	5.49992	116030484	116030586	+	ENSSSCT00000039109	ENSSSCG00000037499	NEDD4	cds_3
chr1	116030576	116030776	5.49992	116030587	116035925	+	ENSSSCT00000039109	ENSSSCG00000037499	NEDD4	intron_3
chr1	116048767	116048967	4.07881	116048601	116050100	+	ENSSSCT00000039109	ENSSSCG00000037499	NEDD4	intron_8
chr1	116049030	116049230	5.1049	116048601	116050100	+	ENSSSCT00000039109	ENSSSCG00000037499	NEDD4	intron_8
chr1	116052104	116052304	4.84734	116051787	116053111	+	ENSSSCT00000039109	ENSSSCG00000037499	NEDD4	intron_12
chr1	116053155	116053355	4.15486	116053112	116053177	+	ENSSSCT00000039109	ENSSSCG00000037499	NEDD4	cds_13
chr1	116053155	116053355	4.15486	116053178	116056724	+	ENSSSCT00000039109	ENSSSCG00000037499	NEDD4	intron_13
chr1	116056774	116057005	6.8371	116056725	116056954	+	ENSSSCT00000039109	ENSSSCG00000037499	NEDD4	cds_14
chr1	116056774	116057005	6.8371	116056955	116057932	+	ENSSSCT00000039109	ENSSSCG00000037499	NEDD4	intron_14
chr1	116062192	116062438	11.5413	116060279	116062646	+	ENSSSCT00000039109	ENSSSCG00000037499	NEDD4	intron_19
chr1	116068775	116068975	3.23156	116067394	116070303	+	ENSSSCT00000039109	ENSSSCG00000037499	NEDD4	utr3_0
chr1	116132215	116132420	3.64314	116132154	116132363	+	ENSSSCT00000055885	ENSSSCG00000035798	PRTG	utr5_0
chr1	116132215	116132420	3.64314	116132364	116132457	+	ENSSSCT00000055885	ENSSSCG00000035798	PRTG	cds_0
chr1	116132490	116132724	4.84724	116132458	116134663	+	ENSSSCT00000055885	ENSSSCG00000035798	PRTG	intron_0
chr1	116144899	116145099	3.92403	116134967	116193121	+	ENSSSCT00000055885	ENSSSCG00000035798	PRTG	intron_1
chr1	116152136	116152336	4.38568	116134967	116193121	+	ENSSSCT00000055885	ENSSSCG00000035798	PRTG	intron_1
chr1	116153469	116153669	3.00073	116134967	116193121	+	ENSSSCT00000055885	ENSSSCG00000035798	PRTG	intron_1
chr1	116156085	116156285	4.15486	116134967	116193121	+	ENSSSCT00000055885	ENSSSCG00000035798	PRTG	intron_1
chr1	116161674	116161874	4.12494	116134967	116193121	+	ENSSSCT00000055885	ENSSSCG00000035798	PRTG	intron_1
chr1	116167228	116167428	4.61651	116134967	116193121	+	ENSSSCT00000055885	ENSSSCG00000035798	PRTG	intron_1
chr1	116178777	116178977	3.00073	116134967	116193121	+	ENSSSCT00000055885	ENSSSCG00000035798	PRTG	intron_1
chr1	116202090	116202290	4.61651	116201117	116205011	+	ENSSSCT00000055885	ENSSSCG00000035798	PRTG	intron_8
chr1	116242584	116242784	3.92403	116206834	116249596	+	ENSSSCT00000055885	ENSSSCG00000035798	PRTG	intron_10
chr1	116243805	116244005	2.76991	116206834	116249596	+	ENSSSCT00000055885	ENSSSCG00000035798	PRTG	intron_10
chr1	116257320	116257520	3.69321	116253716	116261254	+	ENSSSCT00000055885	ENSSSCG00000035798	PRTG	intron_14
chr1	116267089	116267289	4.15486	116264977	116267577	+	ENSSSCT00000055885	ENSSSCG00000035798	PRTG	intron_17
chr1	116319223	116319440	7.84807	116318206	116319327	+	ENSSSCT00000005088	ENSSSCG00000004607	PYGO1	cds_2
chr1	116319223	116319440	7.84807	116319331	116320256	+	ENSSSCT00000005088	ENSSSCG00000004607	PYGO1	utr3_0
chr1	116363958	116364158	5.53981	116337858	116396389	+	ENSSSCT00000005089	ENSSSCG00000004608	DNAAF4	intron_2
chr1	116384620	116384820	3.92403	116337858	116396389	+	ENSSSCT00000005089	ENSSSCG00000004608	DNAAF4	intron_2
chr1	116400537	116400737	4.38568	116396622	116401168	+	ENSSSCT00000005089	ENSSSCG00000004608	DNAAF4	intron_3
chr1	116405659	116405859	4.84734	116403710	116425622	+	ENSSSCT00000005089	ENSSSCG00000004608	DNAAF4	intron_5
chr1	116428986	116429186	4.61651	116427157	116429873	+	ENSSSCT00000005089	ENSSSCG00000004608	DNAAF4	intron_7
chr1	116473664	116473949	15.354	116473869	116477518	+	ENSSSCT00000031473	ENSSSCG00000004610	CCPG1	intron_3
chr1	116473664	116473949	15.354	116473664	116473868	+	ENSSSCT00000031473	ENSSSCG00000004610	CCPG1	cds_2
chr1	116477536	116477736	5.30899	116477519	116477770	+	ENSSSCT00000031473	ENSSSCG00000004610	CCPG1	cds_3
chr1	116480882	116481082	3.69321	116477771	116484331	+	ENSSSCT00000031473	ENSSSCG00000004610	CCPG1	intron_4
chr1	116483210	116483410	3.69321	116477771	116484331	+	ENSSSCT00000031473	ENSSSCG00000004610	CCPG1	intron_4
chr1	116484381	116484581	5.30899	116484332	116484453	+	ENSSSCT00000031473	ENSSSCG00000004610	CCPG1	cds_4
chr1	116484381	116484581	5.30899	116484454	116488244	+	ENSSSCT00000031473	ENSSSCG00000004610	CCPG1	intron_5
chr1	116488244	116488444	3.30998	116488245	116489687	+	ENSSSCT00000031473	ENSSSCG00000004610	CCPG1	cds_5
chr1	116488505	116489130	27.2645	116488245	116489687	+	ENSSSCT00000031473	ENSSSCG00000004610	CCPG1	cds_5
chr1	116552478	116552678	4.38568	116551582	116574758	+	ENSSSCT00000005093	ENSSSCG00000004612	RAB27A	intron_1
chr1	116561675	116561875	3.69321	116551582	116574758	+	ENSSSCT00000005093	ENSSSCG00000004612	RAB27A	intron_1
chr1	116579169	116579369	2.55951	116579053	116579205	+	ENSSSCT00000005093	ENSSSCG00000004612	RAB27A	cds_0
chr1	116579169	116579369	2.55951	116579206	116587071	+	ENSSSCT00000005093	ENSSSCG00000004612	RAB27A	intron_3
chr1	116595312	116595512	3.67829	116594934	116603625	+	ENSSSCT00000005093	ENSSSCG00000004612	RAB27A	intron_6
chr1	116596028	116596228	3.92403	116594934	116603625	+	ENSSSCT00000005093	ENSSSCG00000004612	RAB27A	intron_6
chr1	116605143	116605544	3.04718	116603825	116606472	+	ENSSSCT00000005093	ENSSSCG00000004612	RAB27A	utr3_0
chr1	116605724	116605924	4.22006	116603825	116606472	+	ENSSSCT00000005093	ENSSSCG00000004612	RAB27A	utr3_0
chr1	116614182	116614382	2.36185	116612471	116618474	+	ENSSSCT00000026411	ENSSSCG00000024983	NA	intron_0
chr1	116617506	116617706	2.68644	116612471	116618474	+	ENSSSCT00000026411	ENSSSCG00000024983	NA	intron_0
chr1	116620598	116620798	10.9688	116620599	116620671	+	ENSSSCT00000026411	ENSSSCG00000024983	NA	cds_2
chr1	116620598	116620798	10.9688	116620672	116623792	+	ENSSSCT00000026411	ENSSSCG00000024983	NA	intron_2
chr1	116623792	116623992	6.16296	116623793	116623856	+	ENSSSCT00000026411	ENSSSCG00000024983	NA	cds_3
chr1	116623792	116623992	6.16296	116623857	116626169	+	ENSSSCT00000026411	ENSSSCG00000024983	NA	intron_3
chr1	116628512	116628793	1.77413	116627553	116631800	+	ENSSSCT00000026411	ENSSSCG00000024983	NA	utr3_0
chr1	116629309	116629509	2.0783	116627553	116631800	+	ENSSSCT00000026411	ENSSSCG00000024983	NA	utr3_0
chr1	119021030	119021280	3.25143	119021151	119021978	+	ENSSSCT00000052318	ENSSSCG00000004617	FAM214A	utr5_0
chr1	119021367	119021879	7.09306	119021151	119021978	+	ENSSSCT00000052318	ENSSSCG00000004617	FAM214A	utr5_0
chr1	119024683	119024883	3.18948	119022432	119079825	+	ENSSSCT00000052318	ENSSSCG00000004617	FAM214A	intron_1
chr1	119044394	119044594	4.61651	119022432	119079825	+	ENSSSCT00000052318	ENSSSCG00000004617	FAM214A	intron_1
chr1	119067840	119068040	3.46238	119022432	119079825	+	ENSSSCT00000052318	ENSSSCG00000004617	FAM214A	intron_1
chr1	119073825	119074025	3.69321	119022432	119079825	+	ENSSSCT00000052318	ENSSSCG00000004617	FAM214A	intron_1
chr1	119082921	119083121	4.01099	119082468	119084301	+	ENSSSCT00000052318	ENSSSCG00000004617	FAM214A	cds_4
chr1	119083524	119083843	9.46385	119082468	119084301	+	ENSSSCT00000052318	ENSSSCG00000004617	FAM214A	cds_4
chr1	119087083	119087283	5.30899	119087042	119087161	+	ENSSSCT00000052318	ENSSSCG00000004617	FAM214A	cds_5
chr1	119087083	119087283	5.30899	119087162	119090497	+	ENSSSCT00000052318	ENSSSCG00000004617	FAM214A	intron_6
chr1	119090497	119090697	5.30899	119090498	119090577	+	ENSSSCT00000052318	ENSSSCG00000004617	FAM214A	cds_6
chr1	119090497	119090697	5.30899	119090578	119091606	+	ENSSSCT00000052318	ENSSSCG00000004617	FAM214A	intron_7
chr1	119094712	119094912	2.76991	119091716	119103072	+	ENSSSCT00000052318	ENSSSCG00000004617	FAM214A	intron_8
chr1	119100420	119100620	3.00073	119091716	119103072	+	ENSSSCT00000052318	ENSSSCG00000004617	FAM214A	intron_8
chr1	119105011	119105211	5.07816	119103232	119119186	+	ENSSSCT00000052318	ENSSSCG00000004617	FAM214A	intron_9
chr1	119106527	119106727	3.28172	119103232	119119186	+	ENSSSCT00000052318	ENSSSCG00000004617	FAM214A	intron_9
chr1	119109455	119109655	7.84807	119103232	119119186	+	ENSSSCT00000052318	ENSSSCG00000004617	FAM214A	intron_9
chr1	119109962	119110162	5.30899	119103232	119119186	+	ENSSSCT00000052318	ENSSSCG00000004617	FAM214A	intron_9
chr1	119110248	119110448	4.15486	119103232	119119186	+	ENSSSCT00000052318	ENSSSCG00000004617	FAM214A	intron_9
chr1	119110590	119110790	4.15486	119103232	119119186	+	ENSSSCT00000052318	ENSSSCG00000004617	FAM214A	intron_9
chr1	119111959	119112162	5.77064	119103232	119119186	+	ENSSSCT00000052318	ENSSSCG00000004617	FAM214A	intron_9
chr1	119113265	119113494	10.618	119103232	119119186	+	ENSSSCT00000052318	ENSSSCG00000004617	FAM214A	intron_9
chr1	119114643	119115031	9.9255	119103232	119119186	+	ENSSSCT00000052318	ENSSSCG00000004617	FAM214A	intron_9
chr1	119115244	119115478	10.8488	119103232	119119186	+	ENSSSCT00000052318	ENSSSCG00000004617	FAM214A	intron_9
chr1	119121595	119121892	6.28562	119119271	119121719	+	ENSSSCT00000052318	ENSSSCG00000004617	FAM214A	utr3_0
chr1	119121595	119121892	6.28562	119121720	119123462	+	ENSSSCT00000052318	ENSSSCG00000004617	FAM214A	intron_10
chr1	119123462	119123662	5.65185	119123463	119124457	+	ENSSSCT00000052318	ENSSSCG00000004617	FAM214A	utr3_1
chr1	119246221	119246421	3.64636	119246117	119246227	+	ENSSSCT00000005103	ENSSSCG00000004620	MYO5A	cds_1
chr1	119246221	119246421	3.64636	119246228	119250730	+	ENSSSCT00000005103	ENSSSCG00000004620	MYO5A	intron_1
chr1	119249047	119249247	3.00073	119246228	119250730	+	ENSSSCT00000005103	ENSSSCG00000004620	MYO5A	intron_1
chr1	119271180	119271380	4.84734	119270189	119275120	+	ENSSSCT00000005103	ENSSSCG00000004620	MYO5A	intron_4
chr1	119281351	119281551	3.46238	119280978	119286956	+	ENSSSCT00000005103	ENSSSCG00000004620	MYO5A	intron_8
chr1	119294883	119295083	3.46238	119294391	119297070	+	ENSSSCT00000005103	ENSSSCG00000004620	MYO5A	intron_11
chr1	119305797	119305997	6.46311	119298598	119311408	+	ENSSSCT00000005103	ENSSSCG00000004620	MYO5A	intron_13
chr1	119306933	119307133	2.76991	119298598	119311408	+	ENSSSCT00000005103	ENSSSCG00000004620	MYO5A	intron_13
chr1	119309039	119309239	3.46238	119298598	119311408	+	ENSSSCT00000005103	ENSSSCG00000004620	MYO5A	intron_13
chr1	119311526	119311726	4.91757	119311409	119311570	+	ENSSSCT00000005103	ENSSSCG00000004620	MYO5A	cds_14
chr1	119311526	119311726	4.91757	119311571	119312700	+	ENSSSCT00000005103	ENSSSCG00000004620	MYO5A	intron_14
chr1	119312789	119312989	7.15559	119312701	119312798	+	ENSSSCT00000005103	ENSSSCG00000004620	MYO5A	cds_15
chr1	119312789	119312989	7.15559	119312799	119316143	+	ENSSSCT00000005103	ENSSSCG00000004620	MYO5A	intron_15
chr1	119316157	119316520	4.30598	119316144	119316230	+	ENSSSCT00000005103	ENSSSCG00000004620	MYO5A	cds_16
chr1	119316157	119316520	4.30598	119316231	119316320	+	ENSSSCT00000005103	ENSSSCG00000004620	MYO5A	intron_16
chr1	119316157	119316520	4.30598	119316321	119316429	+	ENSSSCT00000005103	ENSSSCG00000004620	MYO5A	cds_17
chr1	119316157	119316520	4.30598	119316430	119318899	+	ENSSSCT00000005103	ENSSSCG00000004620	MYO5A	intron_17
chr1	119325445	119325663	10.008	119325396	119325644	+	ENSSSCT00000005103	ENSSSCG00000004620	MYO5A	cds_21
chr1	119325445	119325663	10.008	119325645	119328308	+	ENSSSCT00000005103	ENSSSCG00000004620	MYO5A	intron_21
chr1	119331155	119331507	7.11268	119331110	119331258	+	ENSSSCT00000005103	ENSSSCG00000004620	MYO5A	cds_23
chr1	119331155	119331507	7.11268	119331259	119336365	+	ENSSSCT00000005103	ENSSSCG00000004620	MYO5A	intron_23
chr1	119346555	119346803	8.15618	119346556	119346609	+	ENSSSCT00000005103	ENSSSCG00000004620	MYO5A	cds_26
chr1	119346555	119346803	8.15618	119346610	119351737	+	ENSSSCT00000005103	ENSSSCG00000004620	MYO5A	intron_26
chr1	119384693	119384893	4.96383	119384545	119384719	+	ENSSSCT00000005103	ENSSSCG00000004620	MYO5A	cds_38
chr1	119384693	119384893	4.96383	119384720	119392152	+	ENSSSCT00000005103	ENSSSCG00000004620	MYO5A	intron_38
chr1	119392152	119392402	11.0796	119392153	119392233	+	ENSSSCT00000005103	ENSSSCG00000004620	MYO5A	cds_39
chr1	119392152	119392402	11.0796	119392234	119392536	+	ENSSSCT00000005103	ENSSSCG00000004620	MYO5A	intron_39
chr1	119392536	119392736	8.75125	119392537	119392686	+	ENSSSCT00000005103	ENSSSCG00000004620	MYO5A	cds_40
chr1	119392536	119392736	8.75125	119392690	119394725	+	ENSSSCT00000005103	ENSSSCG00000004620	MYO5A	utr3_0
chr1	119392824	119393206	5.27993	119392690	119394725	+	ENSSSCT00000005103	ENSSSCG00000004620	MYO5A	utr3_0
chr1	119550111	119550311	3.26347	119546003	119558444	+	ENSSSCT00000024996	ENSSSCG00000004622	GNB5	intron_0
chr1	119571871	119572071	3.2866	119571058	119577279	+	ENSSSCT00000024996	ENSSSCG00000004622	GNB5	intron_4
chr1	119587903	119588234	2.92992	119587423	119590822	+	ENSSSCT00000024996	ENSSSCG00000004622	GNB5	utr3_0
chr1	119815991	119816272	3.03485	119815358	119816113	+	ENSSSCT00000005108	ENSSSCG00000004625	LEO1	cds_1
chr1	119815991	119816272	3.03485	119816114	119818522	+	ENSSSCT00000005108	ENSSSCG00000004625	LEO1	intron_1
chr1	119818522	119818722	8.77137	119818523	119818627	+	ENSSSCT00000005108	ENSSSCG00000004625	LEO1	cds_2
chr1	119818522	119818722	8.77137	119818628	119821902	+	ENSSSCT00000005108	ENSSSCG00000004625	LEO1	intron_2
chr1	119829689	119829889	4.38568	119829039	119830418	+	ENSSSCT00000005108	ENSSSCG00000004625	LEO1	intron_7
chr1	119831533	119831733	4.84734	119830555	119832825	+	ENSSSCT00000005108	ENSSSCG00000004625	LEO1	intron_8
chr1	119837379	119837579	6.00146	119835281	119842111	+	ENSSSCT00000005108	ENSSSCG00000004625	LEO1	intron_10
chr1	120144619	120144819	3.00073	120138489	120176021	+	ENSSSCT00000005115	ENSSSCG00000032517	DMXL2	intron_0
chr1	120148507	120148707	4.15486	120138489	120176021	+	ENSSSCT00000005115	ENSSSCG00000032517	DMXL2	intron_0
chr1	120170578	120170778	4.15486	120138489	120176021	+	ENSSSCT00000005115	ENSSSCG00000032517	DMXL2	intron_0
chr1	120183741	120183941	3.69321	120183674	120183752	+	ENSSSCT00000005115	ENSSSCG00000032517	DMXL2	cds_3
chr1	120183741	120183941	3.69321	120183753	120184869	+	ENSSSCT00000005115	ENSSSCG00000032517	DMXL2	intron_3
chr1	120184869	120185069	3.69321	120184870	120185005	+	ENSSSCT00000005115	ENSSSCG00000032517	DMXL2	cds_4
chr1	120184869	120185069	3.69321	120185006	120185678	+	ENSSSCT00000005115	ENSSSCG00000032517	DMXL2	intron_4
chr1	120218519	120218719	6.23229	120218490	120219183	+	ENSSSCT00000005115	ENSSSCG00000032517	DMXL2	cds_11
chr1	120219856	120220056	5.77064	120219755	120219876	+	ENSSSCT00000005115	ENSSSCG00000032517	DMXL2	cds_12
chr1	120219856	120220056	5.77064	120219877	120226969	+	ENSSSCT00000005115	ENSSSCG00000032517	DMXL2	intron_12
chr1	120221910	120222110	4.38568	120219877	120226969	+	ENSSSCT00000005115	ENSSSCG00000032517	DMXL2	intron_12
chr1	120223029	120223229	4.15486	120219877	120226969	+	ENSSSCT00000005115	ENSSSCG00000032517	DMXL2	intron_12
chr1	120226969	120227169	6.70144	120226970	120227059	+	ENSSSCT00000005115	ENSSSCG00000032517	DMXL2	cds_13
chr1	120226969	120227169	6.70144	120227060	120229991	+	ENSSSCT00000005115	ENSSSCG00000032517	DMXL2	intron_13
chr1	120229991	120230191	3.46238	120229992	120230109	+	ENSSSCT00000005115	ENSSSCG00000032517	DMXL2	cds_14
chr1	120229991	120230191	3.46238	120230110	120234860	+	ENSSSCT00000005115	ENSSSCG00000032517	DMXL2	intron_14
chr1	120236861	120237061	3.92403	120234981	120238872	+	ENSSSCT00000005115	ENSSSCG00000032517	DMXL2	intron_15
chr1	120242883	120243083	3.61969	120241787	120243463	+	ENSSSCT00000005115	ENSSSCG00000032517	DMXL2	cds_17
chr1	120262113	120262547	13.3879	120261818	120262896	+	ENSSSCT00000005115	ENSSSCG00000032517	DMXL2	cds_23
chr1	120273159	120273359	4.55794	120273011	120273189	+	ENSSSCT00000005115	ENSSSCG00000032517	DMXL2	cds_28
chr1	120273159	120273359	4.55794	120273190	120281075	+	ENSSSCT00000005115	ENSSSCG00000032517	DMXL2	intron_28
chr1	120279173	120279373	4.61651	120273190	120281075	+	ENSSSCT00000005115	ENSSSCG00000032517	DMXL2	intron_28
chr1	120281075	120281275	4.15486	120281076	120281206	+	ENSSSCT00000005115	ENSSSCG00000032517	DMXL2	cds_29
chr1	120281075	120281275	4.15486	120281207	120281703	+	ENSSSCT00000005115	ENSSSCG00000032517	DMXL2	intron_29
chr1	120296330	120296530	4.38568	120296131	120296348	+	ENSSSCT00000005115	ENSSSCG00000032517	DMXL2	cds_42
chr1	120296330	120296530	4.38568	120296349	120297147	+	ENSSSCT00000005115	ENSSSCG00000032517	DMXL2	intron_42
chr1	120297147	120297463	8.54054	120297148	120297354	+	ENSSSCT00000005115	ENSSSCG00000032517	DMXL2	cds_43
chr1	120297147	120297463	8.54054	120297358	120298549	+	ENSSSCT00000005115	ENSSSCG00000032517	DMXL2	utr3_0
chr1	120297814	120298014	5.77064	120297358	120298549	+	ENSSSCT00000005115	ENSSSCG00000032517	DMXL2	utr3_0
chr1	121086939	121087139	3.46238	121068115	121096267	+	ENSSSCT00000059371	ENSSSCG00000004635	SPPL2A	intron_0
chr1	121098999	121099307	25.8955	121098995	121099128	+	ENSSSCT00000059371	ENSSSCG00000004635	SPPL2A	cds_4
chr1	121098999	121099307	25.8955	121099129	121104414	+	ENSSSCT00000059371	ENSSSCG00000004635	SPPL2A	intron_4
chr1	121104414	121104622	26.0833	121104415	121104566	+	ENSSSCT00000059371	ENSSSCG00000004635	SPPL2A	cds_5
chr1	121104414	121104622	26.0833	121104567	121109035	+	ENSSSCT00000059371	ENSSSCG00000004635	SPPL2A	intron_5
chr1	121109105	121109318	9.84516	121109036	121109132	+	ENSSSCT00000059371	ENSSSCG00000004635	SPPL2A	cds_6
chr1	121109105	121109318	9.84516	121109133	121109561	+	ENSSSCT00000059371	ENSSSCG00000004635	SPPL2A	intron_6
chr1	121109561	121109778	8.02385	121109562	121109663	+	ENSSSCT00000059371	ENSSSCG00000004635	SPPL2A	cds_7
chr1	121109561	121109778	8.02385	121109664	121111177	+	ENSSSCT00000059371	ENSSSCG00000004635	SPPL2A	intron_7
chr1	121111177	121111377	5.53981	121111178	121111259	+	ENSSSCT00000059371	ENSSSCG00000004635	SPPL2A	cds_8
chr1	121111177	121111377	5.53981	121111260	121111801	+	ENSSSCT00000059371	ENSSSCG00000004635	SPPL2A	intron_8
chr1	121117866	121118066	3.00073	121117000	121119864	+	ENSSSCT00000059371	ENSSSCG00000004635	SPPL2A	intron_11
chr1	121127435	121127635	3.46238	121121455	121130454	+	ENSSSCT00000059371	ENSSSCG00000004635	SPPL2A	intron_13
chr1	121131300	121131500	2.48887	121130530	121134887	+	ENSSSCT00000059371	ENSSSCG00000004635	SPPL2A	utr3_0
chr1	121151656	121151856	4.61651	121146387	121160752	+	ENSSSCT00000005121	ENSSSCG00000004636	TRPM7	intron_0
chr1	121161768	121161968	5.30899	121160833	121164405	+	ENSSSCT00000005121	ENSSSCG00000004636	TRPM7	intron_1
chr1	121182610	121182810	3.00073	121179867	121189529	+	ENSSSCT00000005121	ENSSSCG00000004636	TRPM7	intron_10
chr1	121199788	121200154	17.7736	121199724	121199879	+	ENSSSCT00000005121	ENSSSCG00000004636	TRPM7	cds_17
chr1	121199788	121200154	17.7736	121199880	121199954	+	ENSSSCT00000005121	ENSSSCG00000004636	TRPM7	intron_17
chr1	121199788	121200154	17.7736	121199955	121200098	+	ENSSSCT00000005121	ENSSSCG00000004636	TRPM7	cds_18
chr1	121199788	121200154	17.7736	121200099	121201526	+	ENSSSCT00000005121	ENSSSCG00000004636	TRPM7	intron_18
chr1	121203487	121203687	3.92403	121203410	121203688	+	ENSSSCT00000005121	ENSSSCG00000004636	TRPM7	cds_20
chr1	121205098	121205313	11.7721	121203689	121211635	+	ENSSSCT00000005121	ENSSSCG00000004636	TRPM7	intron_20
chr1	121206412	121206612	3.92403	121203689	121211635	+	ENSSSCT00000005121	ENSSSCG00000004636	TRPM7	intron_20
chr1	121206742	121206942	5.07816	121203689	121211635	+	ENSSSCT00000005121	ENSSSCG00000004636	TRPM7	intron_20
chr1	121224858	121225058	3.92403	121221649	121228158	+	ENSSSCT00000005121	ENSSSCG00000004636	TRPM7	intron_27
chr1	121228712	121228912	4.61651	121228256	121230750	+	ENSSSCT00000005121	ENSSSCG00000004636	TRPM7	intron_28
chr1	121231232	121231432	3.46238	121230822	121232942	+	ENSSSCT00000005121	ENSSSCG00000004636	TRPM7	intron_29
chr1	121239150	121239367	7.20787	121238263	121239274	+	ENSSSCT00000005121	ENSSSCG00000004636	TRPM7	intron_33
chr1	121239150	121239367	7.20787	121239275	121239279	+	ENSSSCT00000005121	ENSSSCG00000004636	TRPM7	cds_34
chr1	121239150	121239367	7.20787	121239283	121239334	+	ENSSSCT00000005121	ENSSSCG00000004636	TRPM7	utr3_0
chr1	121239150	121239367	7.20787	121239335	121239451	+	ENSSSCT00000005121	ENSSSCG00000004636	TRPM7	intron_34
chr1	121239886	121240086	3.69321	121239700	121239905	+	ENSSSCT00000005121	ENSSSCG00000004636	TRPM7	utr3_2
chr1	121239886	121240086	3.69321	121239906	121243198	+	ENSSSCT00000005121	ENSSSCG00000004636	TRPM7	intron_36
chr1	121243198	121243545	18.9277	121243199	121243250	+	ENSSSCT00000005121	ENSSSCG00000004636	TRPM7	utr3_3
chr1	121243198	121243545	18.9277	121243251	121243345	+	ENSSSCT00000005121	ENSSSCG00000004636	TRPM7	intron_37
chr1	121243198	121243545	18.9277	121243346	121243452	+	ENSSSCT00000005121	ENSSSCG00000004636	TRPM7	utr3_4
chr1	121243198	121243545	18.9277	121243453	121248745	+	ENSSSCT00000005121	ENSSSCG00000004636	TRPM7	intron_38
chr1	121249587	121249787	4.15486	121248746	121250211	+	ENSSSCT00000005121	ENSSSCG00000004636	TRPM7	utr3_5
chr1	121249906	121250236	8.07889	121248746	121250211	+	ENSSSCT00000005121	ENSSSCG00000004636	TRPM7	utr3_5
chr1	121414332	121414554	3.85434	121413724	121454890	+	ENSSSCT00000059948	ENSSSCG00000004645	GABPB1	intron_0
chr1	121414619	121414892	4.40997	121413724	121454890	+	ENSSSCT00000059948	ENSSSCG00000004645	GABPB1	intron_0
chr1	121454890	121455090	5.07816	121454891	121454998	+	ENSSSCT00000059948	ENSSSCG00000004645	GABPB1	cds_0
chr1	121454890	121455090	5.07816	121454999	121459669	+	ENSSSCT00000059948	ENSSSCG00000004645	GABPB1	intron_1
chr1	121482279	121482479	3.46238	121481864	121486642	+	ENSSSCT00000059948	ENSSSCG00000004645	GABPB1	intron_7
chr1	121486780	121486980	3.23156	121486643	121486792	+	ENSSSCT00000059948	ENSSSCG00000004645	GABPB1	cds_7
chr1	121486780	121486980	3.23156	121486796	121488229	+	ENSSSCT00000059948	ENSSSCG00000004645	GABPB1	utr3_0
chr1	121487714	121487914	4.15486	121486796	121488229	+	ENSSSCT00000059948	ENSSSCG00000004645	GABPB1	utr3_0
chr1	121505794	121506000	4.41742	121505400	121505805	+	ENSSSCT00000005129	ENSSSCG00000004644	HDC	utr5_0
chr1	121505794	121506000	4.41742	121505806	121505836	+	ENSSSCT00000005129	ENSSSCG00000004644	HDC	cds_0
chr1	121505794	121506000	4.41742	121505837	121508700	+	ENSSSCT00000005129	ENSSSCG00000004644	HDC	intron_0
chr1	121524727	121525069	3.53234	121524679	121529584	+	ENSSSCT00000005129	ENSSSCG00000004644	HDC	utr3_0
chr1	122146349	122146549	3.77627	122139480	122149406	+	ENSSSCT00000005133	ENSSSCG00000004648	FAM227B	intron_0
chr1	122168791	122168991	4.61651	122160598	122174075	+	ENSSSCT00000005133	ENSSSCG00000004648	FAM227B	intron_7
chr1	122311033	122311233	3.46238	122189054	122340020	+	ENSSSCT00000005133	ENSSSCG00000004648	FAM227B	intron_10
chr1	122343102	122343302	3.46238	122340119	122344461	+	ENSSSCT00000005133	ENSSSCG00000004648	FAM227B	intron_11
chr1	122546592	122546792	2.76991	122542481	122556577	+	ENSSSCT00000049645	ENSSSCG00000004652	COPS2	intron_0
chr1	122550135	122550335	3.23156	122542481	122556577	+	ENSSSCT00000049645	ENSSSCG00000004652	COPS2	intron_0
chr1	122550679	122550899	6.92477	122542481	122556577	+	ENSSSCT00000049645	ENSSSCG00000004652	COPS2	intron_0
chr1	122553154	122553354	3.46238	122542481	122556577	+	ENSSSCT00000049645	ENSSSCG00000004652	COPS2	intron_0
chr1	122555319	122555519	3.00073	122542481	122556577	+	ENSSSCT00000049645	ENSSSCG00000004652	COPS2	intron_0
chr1	122556578	122556845	12.9935	122556578	122556691	+	ENSSSCT00000049645	ENSSSCG00000004652	COPS2	utr5_1
chr1	122556578	122556845	12.9935	122556692	122556778	+	ENSSSCT00000049645	ENSSSCG00000004652	COPS2	intron_1
[truncated: 92,306 more rows]

## Sheet: All peak Replicates 2
Chromosome	peak_start	peak_end	enrichment	start	end	strand	transcriptID	geneID	gensymbol	locate
chr1	39863	40063	2.96765	39746	39928	+	ENSSSCT00000058189	ENSSSCG00000027257	PSMB1	cds_5
chr1	557463	557663	4.46196	555770	559998	+	ENSSSCT00000004429	ENSSSCG00000030155	PHF10	intron_0
chr1	567837	568037	3.57212	567699	567852	+	ENSSSCT00000004429	ENSSSCG00000030155	PHF10	cds_7
chr1	567837	568037	3.57212	567853	570480	+	ENSSSCT00000004429	ENSSSCG00000030155	PHF10	intron_7
chr1	570480	570680	3.6412	570481	570636	+	ENSSSCT00000004429	ENSSSCG00000030155	PHF10	cds_8
chr1	570480	570680	3.6412	570637	574880	+	ENSSSCT00000004429	ENSSSCG00000030155	PHF10	intron_8
chr1	571366	571566	3.5156	570637	574880	+	ENSSSCT00000004429	ENSSSCG00000030155	PHF10	intron_8
chr1	571825	572025	4.96161	570637	574880	+	ENSSSCT00000004429	ENSSSCG00000030155	PHF10	intron_8
chr1	573289	573489	2.05355	570637	574880	+	ENSSSCT00000004429	ENSSSCG00000030155	PHF10	intron_8
chr1	577050	577355	4.43345	576607	578329	+	ENSSSCT00000004429	ENSSSCG00000030155	PHF10	utr3_0
chr1	577648	578406	3.03298	576607	578329	+	ENSSSCT00000004429	ENSSSCG00000030155	PHF10	utr3_0
chr1	587037	587237	7.75359	586888	593017	+	ENSSSCT00000004431	ENSSSCG00000004008	WDR27	intron_2
chr1	590621	590821	8.16345	586888	593017	+	ENSSSCT00000004431	ENSSSCG00000004008	WDR27	intron_2
chr1	595651	595896	26.1649	593157	598024	+	ENSSSCT00000004431	ENSSSCG00000004008	WDR27	intron_3
chr1	646095	646295	5.32336	643478	653584	+	ENSSSCT00000004431	ENSSSCG00000004008	WDR27	intron_23
chr1	646554	646754	5.02366	643478	653584	+	ENSSSCT00000004431	ENSSSCG00000004008	WDR27	intron_23
chr1	647426	647626	8.97796	643478	653584	+	ENSSSCT00000004431	ENSSSCG00000004008	WDR27	intron_23
chr1	648286	648790	16.3269	643478	653584	+	ENSSSCT00000004431	ENSSSCG00000004008	WDR27	intron_23
chr1	656222	656422	15.6989	653684	719871	+	ENSSSCT00000004431	ENSSSCG00000004008	WDR27	intron_24
chr1	665275	665475	7.11685	653684	719871	+	ENSSSCT00000004431	ENSSSCG00000004008	WDR27	intron_24
chr1	699423	699623	11.3032	653684	719871	+	ENSSSCT00000004431	ENSSSCG00000004008	WDR27	intron_24
chr1	1495959	1496159	2.72115	1496032	1496219	+	ENSSSCT00000027970	ENSSSCG00000004017	FRMD1	utr5_0
chr1	2149552	2149752	6.64509	2149444	2149580	+	ENSSSCT00000064255	ENSSSCG00000004024	NA	utr5_0
chr1	2149552	2149752	6.64509	2149581	2149613	+	ENSSSCT00000064255	ENSSSCG00000004024	NA	cds_0
chr1	2149552	2149752	6.64509	2149614	2151807	+	ENSSSCT00000064255	ENSSSCG00000004024	NA	intron_0
chr1	2162931	2163131	4.88659	2162926	2163000	+	ENSSSCT00000064255	ENSSSCG00000004024	NA	cds_6
chr1	2162931	2163131	4.88659	2163001	2163683	+	ENSSSCT00000064255	ENSSSCG00000004024	NA	intron_6
chr1	2163700	2164016	10.5207	2163684	2163875	+	ENSSSCT00000064255	ENSSSCG00000004024	NA	cds_7
chr1	2163700	2164016	10.5207	2163879	2166287	+	ENSSSCT00000064255	ENSSSCG00000004024	NA	utr3_0
chr1	2164183	2164623	5.60117	2163879	2166287	+	ENSSSCT00000064255	ENSSSCG00000004024	NA	utr3_0
chr1	2380328	2380528	3.13979	2262153	2436564	+	ENSSSCT00000049529	ENSSSCG00000004022	RPS6KA2	intron_2
chr1	2392823	2393023	11.0939	2262153	2436564	+	ENSSSCT00000049529	ENSSSCG00000004022	RPS6KA2	intron_2
chr1	2545658	2545858	3.84091	2541700	2549445	+	ENSSSCT00000064731	ENSSSCG00000032916	MPC1	intron_0
chr1	2547748	2547999	3.54129	2541700	2549445	+	ENSSSCT00000064731	ENSSSCG00000032916	MPC1	intron_0
chr1	2549454	2549654	1.64092	2549450	2551157	+	ENSSSCT00000064731	ENSSSCG00000032916	MPC1	intron_1
chr1	2549875	2550287	3.12224	2549450	2551157	+	ENSSSCT00000064731	ENSSSCG00000032916	MPC1	intron_1
chr1	2581836	2582036	4.17874	2576955	2585688	+	ENSSSCT00000004445	ENSSSCG00000004020	SFT2D1	intron_0
chr1	2589161	2589361	3.27692	2588815	2590420	+	ENSSSCT00000004445	ENSSSCG00000004020	SFT2D1	intron_4
chr1	2592044	2592244	3.55967	2591715	2592992	+	ENSSSCT00000004445	ENSSSCG00000004020	SFT2D1	intron_6
chr1	2593078	2593357	10.1162	2593033	2593516	+	ENSSSCT00000004445	ENSSSCG00000004020	SFT2D1	utr3_0
chr1	3143516	3143716	10.8846	3121133	3238763	+	ENSSSCT00000041923	ENSSSCG00000004027	PDE10A	intron_0
chr1	3225005	3225205	6.27958	3121133	3238763	+	ENSSSCT00000041923	ENSSSCG00000004027	PDE10A	intron_0
chr1	3300472	3300672	9.21004	3285138	3302131	+	ENSSSCT00000041923	ENSSSCG00000004027	PDE10A	intron_2
chr1	3310572	3310772	7.32617	3302803	3314471	+	ENSSSCT00000041923	ENSSSCG00000004027	PDE10A	intron_4
chr1	3334403	3334603	13.8151	3334391	3334483	+	ENSSSCT00000041923	ENSSSCG00000004027	PDE10A	cds_11
chr1	3334403	3334603	13.8151	3334484	3337270	+	ENSSSCT00000041923	ENSSSCG00000004027	PDE10A	intron_11
chr1	3337270	3337470	13.6058	3337271	3337457	+	ENSSSCT00000041923	ENSSSCG00000004027	PDE10A	cds_12
chr1	3337270	3337470	13.6058	3337458	3351465	+	ENSSSCT00000041923	ENSSSCG00000004027	PDE10A	intron_12
chr1	3416417	3416617	11.9312	3415281	3421469	+	ENSSSCT00000004454	ENSSSCG00000004028	C6orf118	intron_4
chr1	5739304	5739504	7.95413	5698674	5858869	+	ENSSSCT00000048870	ENSSSCG00000004032	PRKN	intron_1
chr1	5740192	5740392	6.69821	5698674	5858869	+	ENSSSCT00000048870	ENSSSCG00000004032	PRKN	intron_1
chr1	5867902	5868102	5.23298	5859099	5922520	+	ENSSSCT00000048870	ENSSSCG00000004032	PRKN	intron_2
chr1	6003621	6003821	11.0939	5922643	6068631	+	ENSSSCT00000048870	ENSSSCG00000004032	PRKN	intron_3
chr1	6118267	6118467	3.76775	6068716	6138011	+	ENSSSCT00000048870	ENSSSCG00000004032	PRKN	intron_4
chr1	6353603	6353803	6.69821	6291290	6511281	+	ENSSSCT00000048870	ENSSSCG00000004032	PRKN	intron_6
chr1	6687868	6688068	9.41936	6525253	6692614	+	ENSSSCT00000048870	ENSSSCG00000004032	PRKN	intron_8
chr1	6689806	6690006	16.1176	6525253	6692614	+	ENSSSCT00000048870	ENSSSCG00000004032	PRKN	intron_8
chr1	6786594	6786794	12.9778	6772565	6807714	+	ENSSSCT00000004461	ENSSSCG00000004033	AGPAT4	intron_0
chr1	6807888	6808150	1.46099	6807802	6807979	+	ENSSSCT00000004461	ENSSSCG00000004033	AGPAT4	cds_0
chr1	6807888	6808150	1.46099	6807980	6864826	+	ENSSSCT00000004461	ENSSSCG00000004033	AGPAT4	intron_1
chr1	6854879	6855079	6.48889	6807980	6864826	+	ENSSSCT00000004461	ENSSSCG00000004033	AGPAT4	intron_1
chr1	6877668	6877868	6.77492	6876199	6878282	+	ENSSSCT00000004461	ENSSSCG00000004033	AGPAT4	intron_5
chr1	6882045	6882245	4.03886	6880746	6883018	+	ENSSSCT00000004461	ENSSSCG00000004033	AGPAT4	intron_7
chr1	6882903	6883399	8.51268	6883019	6883110	+	ENSSSCT00000004461	ENSSSCG00000004033	AGPAT4	cds_7
chr1	6882903	6883399	8.51268	6880746	6883018	+	ENSSSCT00000004461	ENSSSCG00000004033	AGPAT4	intron_7
chr1	6918948	6919148	3.20298	6918944	6919073	+	ENSSSCT00000045160	ENSSSCG00000032396	NA	cds_0
chr1	6918948	6919148	3.20298	6919074	6920998	+	ENSSSCT00000045160	ENSSSCG00000032396	NA	intron_0
chr1	6920634	6920834	2.96795	6919074	6920998	+	ENSSSCT00000045160	ENSSSCG00000032396	NA	intron_0
chr1	7594715	7594915	2.5965	7594612	7594738	+	ENSSSCT00000042694	ENSSSCG00000004048	TCP1	cds_3
chr1	7594715	7594915	2.5965	7594739	7598205	+	ENSSSCT00000042694	ENSSSCG00000004048	TCP1	intron_4
chr1	7598305	7598543	5.41937	7598206	7598381	+	ENSSSCT00000042694	ENSSSCG00000004048	TCP1	cds_4
chr1	7598305	7598543	5.41937	7598382	7598842	+	ENSSSCT00000042694	ENSSSCG00000004048	TCP1	intron_5
chr1	7598842	7599042	2.88938	7598843	7598966	+	ENSSSCT00000042694	ENSSSCG00000004048	TCP1	cds_5
chr1	7598842	7599042	2.88938	7598967	7599265	+	ENSSSCT00000042694	ENSSSCG00000004048	TCP1	intron_6
chr1	7600563	7600977	2.55597	7600413	7600626	+	ENSSSCT00000042694	ENSSSCG00000004048	TCP1	cds_8
chr1	7600563	7600977	2.55597	7600630	7600703	+	ENSSSCT00000042694	ENSSSCG00000004048	TCP1	utr3_0
chr1	7684178	7684378	3.07031	7684193	7686760	+	ENSSSCT00000056447	ENSSSCG00000040317	SOD2	intron_2
chr1	7684178	7684378	3.07031	7684076	7684192	+	ENSSSCT00000056447	ENSSSCG00000040317	SOD2	cds_2
chr1	7686860	7687084	2.8833	7686761	7686940	+	ENSSSCT00000056447	ENSSSCG00000040317	SOD2	cds_3
chr1	7686860	7687084	2.8833	7686941	7688734	+	ENSSSCT00000056447	ENSSSCG00000040317	SOD2	intron_3
chr1	7688834	7689300	4.2795	7688735	7688877	+	ENSSSCT00000056447	ENSSSCG00000040317	SOD2	cds_4
chr1	7688834	7689300	4.2795	7688881	7691724	+	ENSSSCT00000056447	ENSSSCG00000040317	SOD2	utr3_0
chr1	7690563	7690763	2.81508	7688881	7691724	+	ENSSSCT00000056447	ENSSSCG00000040317	SOD2	utr3_0
chr1	7690943	7691143	3.14959	7688881	7691724	+	ENSSSCT00000056447	ENSSSCG00000040317	SOD2	utr3_0
chr1	7691514	7691714	3.53718	7688881	7691724	+	ENSSSCT00000056447	ENSSSCG00000040317	SOD2	utr3_0
chr1	8249368	8249568	7.40148	8249349	8249405	+	ENSSSCT00000061102	ENSSSCG00000004055	RSPH3	cds_0
chr1	8249368	8249568	7.40148	8249406	8258342	+	ENSSSCT00000061102	ENSSSCG00000004055	RSPH3	intron_1
chr1	8265408	8265844	7.9021	8265353	8265636	+	ENSSSCT00000061102	ENSSSCG00000004055	RSPH3	cds_6
chr1	8448823	8449362	6.72395	8448684	8448847	+	ENSSSCT00000004487	ENSSSCG00000004058	EZR	cds_7
chr1	8448823	8449362	6.72395	8448848	8449050	+	ENSSSCT00000004487	ENSSSCG00000004058	EZR	intron_8
chr1	8448823	8449362	6.72395	8449051	8449181	+	ENSSSCT00000004487	ENSSSCG00000004058	EZR	cds_8
chr1	8448823	8449362	6.72395	8449182	8449791	+	ENSSSCT00000004487	ENSSSCG00000004058	EZR	intron_9
chr1	8449791	8450034	7.61264	8449792	8449952	+	ENSSSCT00000004487	ENSSSCG00000004058	EZR	cds_9
chr1	8449791	8450034	7.61264	8449953	8450208	+	ENSSSCT00000004487	ENSSSCG00000004058	EZR	intron_10
chr1	8450246	8450480	7.01623	8450209	8450301	+	ENSSSCT00000004487	ENSSSCG00000004058	EZR	cds_10
chr1	8450246	8450480	7.01623	8450302	8451465	+	ENSSSCT00000004487	ENSSSCG00000004058	EZR	intron_11
chr1	8451465	8452149	2.62409	8451466	8451714	+	ENSSSCT00000004487	ENSSSCG00000004058	EZR	cds_11
chr1	8451465	8452149	2.62409	8451715	8451806	+	ENSSSCT00000004487	ENSSSCG00000004058	EZR	intron_12
chr1	8451465	8452149	2.62409	8451807	8451968	+	ENSSSCT00000004487	ENSSSCG00000004058	EZR	cds_12
chr1	8451465	8452149	2.62409	8451972	8452747	+	ENSSSCT00000004487	ENSSSCG00000004058	EZR	utr3_0
chr1	8556939	8557139	2.19913	8556141	8558748	+	ENSSSCT00000042927	ENSSSCG00000033107	DYNLT1	intron_0
chr1	8565444	8565655	2.72045	8562271	8567087	+	ENSSSCT00000042927	ENSSSCG00000033107	DYNLT1	utr3_0
chr1	8566067	8566859	2.91362	8562271	8567087	+	ENSSSCT00000042927	ENSSSCG00000033107	DYNLT1	utr3_0
chr1	8944539	8944739	5.86094	8935218	8949348	+	ENSSSCT00000039355	ENSSSCG00000012314	SERAC1	intron_0
chr1	8964137	8964337	3.55843	8964037	8964165	+	ENSSSCT00000039355	ENSSSCG00000012314	SERAC1	cds_6
chr1	8964137	8964337	3.55843	8964166	8975155	+	ENSSSCT00000039355	ENSSSCG00000012314	SERAC1	intron_7
chr1	8966893	8967093	3.55843	8964166	8975155	+	ENSSSCT00000039355	ENSSSCG00000012314	SERAC1	intron_7
chr1	8976825	8977025	16.3269	8975270	8977546	+	ENSSSCT00000039355	ENSSSCG00000012314	SERAC1	intron_8
chr1	9000334	9000758	9.72723	9000092	9000884	+	ENSSSCT00000039355	ENSSSCG00000012314	SERAC1	utr3_1
chr1	9621315	9621515	8.16345	9621088	9621738	+	ENSSSCT00000053025	ENSSSCG00000038527	NA	cds_0
chr1	9670688	9670888	14.2337	9668603	9671386	+	ENSSSCT00000004492	ENSSSCG00000004063	TMEM242	intron_1
chr1	9674644	9674844	7.53549	9671525	9717635	+	ENSSSCT00000004492	ENSSSCG00000004063	TMEM242	intron_2
chr1	9718416	9718616	4.8008	9717735	9719230	+	ENSSSCT00000004492	ENSSSCG00000004063	TMEM242	utr3_0
chr1	11618120	11618329	23.2656	11596114	11639845	+	ENSSSCT00000054905	ENSSSCG00000024361	TFB1M	intron_4
chr1	11639949	11640149	2.33303	11639846	11639973	+	ENSSSCT00000054905	ENSSSCG00000024361	TFB1M	cds_5
chr1	11639949	11640149	2.33303	11639974	11648137	+	ENSSSCT00000054905	ENSSSCG00000024361	TFB1M	intron_5
chr1	11648247	11648571	2.1504	11648138	11648363	+	ENSSSCT00000054905	ENSSSCG00000024361	TFB1M	cds_6
chr1	11648247	11648571	2.1504	11648367	11652934	+	ENSSSCT00000054905	ENSSSCG00000024361	TFB1M	utr3_0
chr1	11649182	11649646	5.34537	11648367	11652934	+	ENSSSCT00000054905	ENSSSCG00000024361	TFB1M	utr3_0
chr1	12297690	12298318	15.612	12297377	12298173	+	ENSSSCT00000004500	ENSSSCG00000004071	NA	utr5_0
chr1	12297690	12298318	15.612	12298174	12298225	+	ENSSSCT00000004500	ENSSSCG00000004071	NA	cds_0
chr1	12297690	12298318	15.612	12298226	12353963	+	ENSSSCT00000004500	ENSSSCG00000004071	NA	intron_0
chr1	12385285	12385485	8.16345	12382168	12387962	+	ENSSSCT00000004500	ENSSSCG00000004071	NA	intron_8
chr1	12395559	12395791	14.0471	12395389	12395684	+	ENSSSCT00000004500	ENSSSCG00000004071	NA	cds_12
chr1	13361890	13362090	13.6058	13340483	13408872	+	ENSSSCT00000004504	ENSSSCG00000004075	RGS17	intron_0
chr1	13430827	13431027	9.04972	13430754	13430988	+	ENSSSCT00000004504	ENSSSCG00000004075	RGS17	cds_2
chr1	13430827	13431027	9.04972	13430989	13438229	+	ENSSSCT00000004504	ENSSSCG00000004075	RGS17	intron_3
chr1	13431242	13431442	9.62861	13430989	13438229	+	ENSSSCT00000004504	ENSSSCG00000004075	RGS17	intron_3
chr1	13436796	13436996	7.95413	13430989	13438229	+	ENSSSCT00000004504	ENSSSCG00000004075	RGS17	intron_3
chr1	13446535	13446735	1.60326	13446532	13446790	+	ENSSSCT00000004505	ENSSSCG00000004076	MTRF1L	cds_0
chr1	13450493	13450693	5.18306	13449801	13452687	+	ENSSSCT00000004505	ENSSSCG00000004076	MTRF1L	intron_1
chr1	13456962	13457170	6.32845	13456863	13456999	+	ENSSSCT00000004505	ENSSSCG00000004076	MTRF1L	cds_5
chr1	13456962	13457170	6.32845	13457000	13457927	+	ENSSSCT00000004505	ENSSSCG00000004076	MTRF1L	intron_5
chr1	13457927	13458178	13.3964	13457928	13458125	+	ENSSSCT00000004505	ENSSSCG00000004076	MTRF1L	cds_6
chr1	13457927	13458178	13.3964	13458129	13458290	+	ENSSSCT00000004505	ENSSSCG00000004076	MTRF1L	utr3_0
chr1	13473092	13473495	10.5599	13472925	13473642	+	ENSSSCT00000004506	ENSSSCG00000004077	FBXO5	cds_1
chr1	13896383	13896583	7.25491	13896131	13896771	+	ENSSSCT00000030512	ENSSSCG00000004081	NA	intron_24
chr1	13898684	13898884	2.6955	13898682	13898849	+	ENSSSCT00000030512	ENSSSCG00000004081	NA	cds_25
chr1	13898684	13898884	2.6955	13898850	13899802	+	ENSSSCT00000030512	ENSSSCG00000004081	NA	intron_26
chr1	13907111	13907311	12.7685	13906948	13909644	+	ENSSSCT00000030512	ENSSSCG00000004081	NA	intron_30
chr1	13909705	13909905	4.81434	13909645	13909819	+	ENSSSCT00000030512	ENSSSCG00000004081	NA	cds_30
chr1	13909705	13909905	4.81434	13909820	13912920	+	ENSSSCT00000030512	ENSSSCG00000004081	NA	intron_31
chr1	13923765	13923965	6.69821	13913551	14042932	+	ENSSSCT00000030512	ENSSSCG00000004081	NA	intron_33
chr1	13984431	13984631	3.73127	13913551	14042932	+	ENSSSCT00000030512	ENSSSCG00000004081	NA	intron_33
chr1	14002116	14002316	8.16345	13913551	14042932	+	ENSSSCT00000030512	ENSSSCG00000004081	NA	intron_33
chr1	14006355	14006555	8.27246	13913551	14042932	+	ENSSSCT00000030512	ENSSSCG00000004081	NA	intron_33
chr1	14012334	14012534	13.6058	13913551	14042932	+	ENSSSCT00000030512	ENSSSCG00000004081	NA	intron_33
chr1	14018758	14018958	7.11685	14018717	14018860	+	ENSSSCT00000037074	ENSSSCG00000034008	NA	cds_0
chr1	14018758	14018958	7.11685	14018861	14019754	+	ENSSSCT00000037074	ENSSSCG00000034008	NA	intron_0
chr1	14018758	14018958	7.11685	13913551	14042932	+	ENSSSCT00000030512	ENSSSCG00000004081	NA	intron_33
chr1	14074162	14074362	8.37277	14074143	14074352	+	ENSSSCT00000050808	ENSSSCG00000031744	NA	cds_2
chr1	14074162	14074362	8.37277	14074353	14079140	+	ENSSSCT00000050808	ENSSSCG00000031744	NA	intron_2
chr1	14082326	14082526	11.6691	14082238	14082357	+	ENSSSCT00000050808	ENSSSCG00000031744	NA	cds_4
chr1	14082326	14082526	11.6691	14082358	14083885	+	ENSSSCT00000050808	ENSSSCG00000031744	NA	intron_4
chr1	14083885	14084085	11.6691	14083886	14084086	+	ENSSSCT00000050808	ENSSSCG00000031744	NA	cds_5
chr1	14091872	14092072	14.6523	14091784	14091905	+	ENSSSCT00000050808	ENSSSCG00000031744	NA	cds_9
chr1	14175060	14175260	6.70462	14174822	14175155	+	ENSSSCT00000004511	ENSSSCG00000004082	NA	cds_7
chr1	14175060	14175260	6.70462	14175156	14178457	+	ENSSSCT00000004511	ENSSSCG00000004082	NA	intron_7
chr1	14181372	14181572	9.56285	14181165	14181376	+	ENSSSCT00000004511	ENSSSCG00000004082	NA	cds_10
chr1	14181372	14181572	9.56285	14181377	14184672	+	ENSSSCT00000004511	ENSSSCG00000004082	NA	intron_10
chr1	14184672	14184872	7.45878	14184673	14184873	+	ENSSSCT00000004511	ENSSSCG00000004082	NA	cds_11
chr1	14801102	14801644	13.0521	14800971	14801447	+	ENSSSCT00000004520	ENSSSCG00000004089	RMND1	cds_0
chr1	14801102	14801644	13.0521	14800971	14801447	+	ENSSSCT00000066077	ENSSSCG00000004089	RMND1	cds_0
chr1	14801102	14801644	13.0521	14801448	14810159	+	ENSSSCT00000004520	ENSSSCG00000004089	RMND1	intron_1
chr1	14801102	14801644	13.0521	14801448	14810159	+	ENSSSCT00000066077	ENSSSCG00000004089	RMND1	intron_1
chr1	14810159	14810359	11.5126	14810160	14810268	+	ENSSSCT00000004520	ENSSSCG00000004089	RMND1	cds_1
chr1	14810159	14810359	11.5126	14810160	14810268	+	ENSSSCT00000066077	ENSSSCG00000004089	RMND1	cds_1
chr1	14810159	14810359	11.5126	14810269	14813379	+	ENSSSCT00000004520	ENSSSCG00000004089	RMND1	intron_2
chr1	14810159	14810359	11.5126	14810269	14813379	+	ENSSSCT00000066077	ENSSSCG00000004089	RMND1	intron_2
chr1	14815968	14816168	6.90753	14815822	14817547	+	ENSSSCT00000004520	ENSSSCG00000004089	RMND1	intron_4
chr1	14815968	14816168	6.90753	14815822	14817547	+	ENSSSCT00000066077	ENSSSCG00000004089	RMND1	intron_4
chr1	14818780	14818980	12.1405	14817649	14820202	+	ENSSSCT00000004520	ENSSSCG00000004089	RMND1	intron_5
chr1	14818780	14818980	12.1405	14817649	14820202	+	ENSSSCT00000066077	ENSSSCG00000004089	RMND1	intron_5
chr1	14866074	14866274	8.66971	14865919	14866881	+	ENSSSCT00000059490	ENSSSCG00000004090	ZBTB2	utr5_0
chr1	14866449	14866649	5.47758	14865919	14866881	+	ENSSSCT00000059490	ENSSSCG00000004090	ZBTB2	utr5_0
chr1	14886686	14886886	13.1871	14886145	14892180	+	ENSSSCT00000059490	ENSSSCG00000004090	ZBTB2	intron_1
chr1	14892948	14893148	2.93746	14892181	14893549	+	ENSSSCT00000059490	ENSSSCG00000004090	ZBTB2	cds_1
chr1	16008003	16008203	7.95413	16007847	16010847	+	ENSSSCT00000042802	ENSSSCG00000035574	NA	intron_0
chr1	16010847	16011047	4.45343	16010848	16011111	+	ENSSSCT00000042802	ENSSSCG00000035574	NA	cds_1
chr1	16011970	16012251	20.3809	16011833	16012108	+	ENSSSCT00000042802	ENSSSCG00000035574	NA	cds_2
chr1	16011970	16012251	20.3809	16012109	16012767	+	ENSSSCT00000042802	ENSSSCG00000035574	NA	intron_2
chr1	16012767	16013409	5.44668	16012768	16012889	+	ENSSSCT00000042802	ENSSSCG00000035574	NA	cds_3
chr1	16023625	16023825	5.70833	16023146	16024082	+	ENSSSCT00000053471	ENSSSCG00000032525	NA	utr5_0
chr1	16024844	16025044	2.88306	16024725	16025005	+	ENSSSCT00000053471	ENSSSCG00000032525	NA	cds_1
chr1	16156301	16156501	20.5133	16149165	16172774	+	ENSSSCT00000004536	ENSSSCG00000004101	LRP11	intron_1
chr1	16249391	16249626	6.42636	16249612	16251839	+	ENSSSCT00000052785	ENSSSCG00000004105	NUP43	utr5_0
chr1	16253669	16253869	2.92862	16253320	16255229	+	ENSSSCT00000052785	ENSSSCG00000004105	NUP43	intron_2
chr1	16265213	16265438	3.95513	16265089	16265315	+	ENSSSCT00000052785	ENSSSCG00000004105	NUP43	cds_7
chr1	16265213	16265438	3.95513	16265319	16266677	+	ENSSSCT00000052785	ENSSSCG00000004105	NUP43	utr3_0
chr1	16265965	16266373	1.81717	16265319	16266677	+	ENSSSCT00000052785	ENSSSCG00000004105	NUP43	utr3_0
chr1	16266671	16266873	3.52515	16265319	16266677	+	ENSSSCT00000052785	ENSSSCG00000004105	NUP43	utr3_0
chr1	16266671	16266873	3.52515	16266678	16267024	+	ENSSSCT00000052785	ENSSSCG00000004105	NUP43	intron_7
chr1	16267024	16267224	4.15691	16267025	16267634	+	ENSSSCT00000052785	ENSSSCG00000004105	NUP43	utr3_1
chr1	16282937	16283137	3.56428	16282773	16283114	+	ENSSSCT00000064835	ENSSSCG00000004106	LATS1	cds_0
chr1	16282937	16283137	3.56428	16283115	16290201	+	ENSSSCT00000064835	ENSSSCG00000004106	LATS1	intron_0
chr1	16292887	16293087	6.07026	16290350	16299707	+	ENSSSCT00000064835	ENSSSCG00000004106	LATS1	intron_1
chr1	16299807	16300012	1.8847	16299708	16301218	+	ENSSSCT00000064835	ENSSSCG00000004106	LATS1	cds_2
chr1	16301987	16302523	12.6046	16301219	16303724	+	ENSSSCT00000064835	ENSSSCG00000004106	LATS1	intron_2
chr1	16307509	16307709	5.16262	16307508	16307690	+	ENSSSCT00000064835	ENSSSCG00000004106	LATS1	cds_4
chr1	16307509	16307709	5.16262	16307691	16307886	+	ENSSSCT00000064835	ENSSSCG00000004106	LATS1	intron_4
chr1	16316828	16317285	8.58209	16316808	16317314	+	ENSSSCT00000064835	ENSSSCG00000004106	LATS1	cds_6
chr1	16318181	16318533	5.87822	16317318	16321581	+	ENSSSCT00000064835	ENSSSCG00000004106	LATS1	utr3_0
chr1	16319198	16319398	7.53549	16317318	16321581	+	ENSSSCT00000064835	ENSSSCG00000004106	LATS1	utr3_0
chr1	16341633	16341909	7.46272	16341534	16341714	+	ENSSSCT00000023948	ENSSSCG00000004104	KATNA1	cds_2
chr1	16341633	16341909	7.46272	16341715	16352298	+	ENSSSCT00000023948	ENSSSCG00000004104	KATNA1	intron_4
chr1	16345063	16345263	12.7685	16341715	16352298	+	ENSSSCT00000023948	ENSSSCG00000004104	KATNA1	intron_4
chr1	16345652	16345852	6.27958	16341715	16352298	+	ENSSSCT00000023948	ENSSSCG00000004104	KATNA1	intron_4
chr1	16347641	16347841	5.65162	16341715	16352298	+	ENSSSCT00000023948	ENSSSCG00000004104	KATNA1	intron_4
chr1	16351801	16352001	13.6058	16341715	16352298	+	ENSSSCT00000023948	ENSSSCG00000004104	KATNA1	intron_4
chr1	16352298	16352498	4.60615	16352299	16352420	+	ENSSSCT00000023948	ENSSSCG00000004104	KATNA1	cds_3
chr1	16352298	16352498	4.60615	16352421	16354442	+	ENSSSCT00000023948	ENSSSCG00000004104	KATNA1	intron_5
chr1	16357051	16357251	3.68435	16357014	16357140	+	ENSSSCT00000023948	ENSSSCG00000004104	KATNA1	cds_6
chr1	16357051	16357251	3.68435	16357141	16357847	+	ENSSSCT00000023948	ENSSSCG00000004104	KATNA1	intron_8
chr1	16357847	16358155	14.2709	16357848	16357982	+	ENSSSCT00000023948	ENSSSCG00000004104	KATNA1	cds_7
chr1	16357847	16358155	14.2709	16357983	16358926	+	ENSSSCT00000023948	ENSSSCG00000004104	KATNA1	intron_9
chr1	16358926	16359126	9.92848	16358927	16359053	+	ENSSSCT00000023948	ENSSSCG00000004104	KATNA1	cds_8
chr1	16358926	16359126	9.92848	16359054	16360450	+	ENSSSCT00000023948	ENSSSCG00000004104	KATNA1	intron_10
chr1	16360555	16360756	7.16175	16360451	16360646	+	ENSSSCT00000023948	ENSSSCG00000004104	KATNA1	cds_9
chr1	16360555	16360756	7.16175	16360650	16360800	+	ENSSSCT00000023948	ENSSSCG00000004104	KATNA1	utr3_0
chr1	16402136	16402336	5.65162	16401088	16406040	+	ENSSSCT00000024741	ENSSSCG00000028867	PPIL4	intron_0
chr1	16413892	16414092	7.3179	16413832	16413956	+	ENSSSCT00000024741	ENSSSCG00000028867	PPIL4	cds_7
chr1	16413892	16414092	7.3179	16413957	16415660	+	ENSSSCT00000024741	ENSSSCG00000028867	PPIL4	intron_7
chr1	16415660	16415860	7.74481	16415661	16415727	+	ENSSSCT00000024741	ENSSSCG00000028867	PPIL4	cds_8
chr1	16415660	16415860	7.74481	16415728	16420172	+	ENSSSCT00000024741	ENSSSCG00000028867	PPIL4	intron_8
chr1	16423848	16424048	12.2624	16423843	16423939	+	ENSSSCT00000024741	ENSSSCG00000028867	PPIL4	cds_10
chr1	16423848	16424048	12.2624	16423940	16429100	+	ENSSSCT00000024741	ENSSSCG00000028867	PPIL4	intron_10
chr1	16443679	16443879	6.27958	16443109	16446849	+	ENSSSCT00000024741	ENSSSCG00000028867	PPIL4	utr3_0
chr1	16445953	16446153	2.36532	16443109	16446849	+	ENSSSCT00000024741	ENSSSCG00000028867	PPIL4	utr3_0
chr1	19613063	19613263	7.32617	19612916	19613173	+	ENSSSCT00000060565	ENSSSCG00000004120	SHPRH	utr5_0
chr1	19613063	19613263	7.32617	19613174	19621495	+	ENSSSCT00000060565	ENSSSCG00000004120	SHPRH	intron_0
chr1	19616528	19616728	13.1871	19613174	19621495	+	ENSSSCT00000060565	ENSSSCG00000004120	SHPRH	intron_0
chr1	19621495	19621695	7.11685	19621496	19621523	+	ENSSSCT00000060565	ENSSSCG00000004120	SHPRH	utr5_1
chr1	19621495	19621695	7.11685	19621524	19622162	+	ENSSSCT00000060565	ENSSSCG00000004120	SHPRH	cds_0
chr1	19621944	19622144	5.29847	19621524	19622162	+	ENSSSCT00000060565	ENSSSCG00000004120	SHPRH	cds_0
chr1	19638144	19638344	6.48889	19638098	19638176	+	ENSSSCT00000060565	ENSSSCG00000004120	SHPRH	cds_9
chr1	19638144	19638344	6.48889	19638177	19641981	+	ENSSSCT00000060565	ENSSSCG00000004120	SHPRH	intron_10
chr1	19641981	19642476	10.8646	19641982	19642145	+	ENSSSCT00000060565	ENSSSCG00000004120	SHPRH	cds_10
chr1	19641981	19642476	10.8646	19642146	19642276	+	ENSSSCT00000060565	ENSSSCG00000004120	SHPRH	intron_11
chr1	19641981	19642476	10.8646	19642277	19642533	+	ENSSSCT00000060565	ENSSSCG00000004120	SHPRH	cds_11
chr1	19763254	19763454	8.16517	19760406	19764466	+	ENSSSCT00000040676	ENSSSCG00000004121	FBXO30	utr5_0
chr1	19764690	19766381	17.8682	19764607	19766628	+	ENSSSCT00000040676	ENSSSCG00000004121	FBXO30	cds_0
chr1	19766522	19766722	4.0605	19764607	19766628	+	ENSSSCT00000040676	ENSSSCG00000004121	FBXO30	cds_0
chr1	19766522	19766722	4.0605	19766629	19770516	+	ENSSSCT00000040676	ENSSSCG00000004121	FBXO30	intron_1
chr1	19770516	19771138	9.73268	19770517	19770717	+	ENSSSCT00000040676	ENSSSCG00000004121	FBXO30	cds_1
chr1	19770516	19771138	9.73268	19770721	19775639	+	ENSSSCT00000040676	ENSSSCG00000004121	FBXO30	utr3_0
chr1	19771855	19772055	9.43321	19770721	19775639	+	ENSSSCT00000040676	ENSSSCG00000004121	FBXO30	utr3_0
chr1	21231660	21232054	2.9731	21231408	21231665	+	ENSSSCT00000043535	ENSSSCG00000035578	SF3B5	cds_0
chr1	21231660	21232054	2.9731	21231669	21231688	+	ENSSSCT00000043535	ENSSSCG00000035578	SF3B5	utr3_0
chr1	21231660	21232054	2.9731	21231689	21231797	+	ENSSSCT00000043535	ENSSSCG00000035578	SF3B5	intron_0
chr1	21231660	21232054	2.9731	21231798	21232011	+	ENSSSCT00000043535	ENSSSCG00000035578	SF3B5	utr3_1
chr1	21349347	21349547	9.62868	21346381	21350340	+	ENSSSCT00000060952	ENSSSCG00000004127	PLAGL1	utr5_0
chr1	21361083	21361283	19.676	21350341	21364566	+	ENSSSCT00000060952	ENSSSCG00000004127	PLAGL1	intron_0
chr1	21368896	21369280	4.80897	21368724	21369956	+	ENSSSCT00000060952	ENSSSCG00000004127	PLAGL1	cds_0
chr1	21370091	21370291	5.52847	21369960	21371067	+	ENSSSCT00000060952	ENSSSCG00000004127	PLAGL1	utr3_0
chr1	21407352	21407674	17.1642	21406937	21407423	+	ENSSSCT00000061187	ENSSSCG00000040918	NA	utr5_0
chr1	21407352	21407674	17.1642	21407424	21407732	+	ENSSSCT00000061187	ENSSSCG00000040918	NA	cds_0
chr1	21424766	21424966	4.22478	21422945	21426543	+	ENSSSCT00000042139	ENSSSCG00000039614	NA	intron_1
chr1	21742682	21742882	3.40051	21742567	21742772	+	ENSSSCT00000004568	ENSSSCG00000004133	FUCA2	cds_0
chr1	21742682	21742882	3.40051	21742773	21748423	+	ENSSSCT00000004568	ENSSSCG00000004133	FUCA2	intron_0
chr1	21801779	21801979	3.95866	21801769	21801864	+	ENSSSCT00000048579	ENSSSCG00000039598	ADAT2	cds_0
chr1	21801779	21801979	3.95866	21801865	21812243	+	ENSSSCT00000048579	ENSSSCG00000039598	ADAT2	intron_0
chr1	21819512	21819977	10.2455	21817603	21823045	+	ENSSSCT00000048579	ENSSSCG00000039598	ADAT2	intron_3
chr1	21823562	21823762	3.66818	21823269	21824435	+	ENSSSCT00000048579	ENSSSCG00000039598	ADAT2	utr3_0
chr1	22412794	22412994	2.90286	22412432	22413182	+	ENSSSCT00000004573	ENSSSCG00000004138	HIVEP2	utr5_0
chr1	22413504	22413711	3.90935	22413183	22418348	+	ENSSSCT00000004573	ENSSSCG00000004138	HIVEP2	cds_0
chr1	22414013	22415013	3.93008	22413183	22418348	+	ENSSSCT00000004573	ENSSSCG00000004138	HIVEP2	cds_0
chr1	22415978	22416178	2.86472	22413183	22418348	+	ENSSSCT00000004573	ENSSSCG00000004138	HIVEP2	cds_0
chr1	22417247	22417447	2.5081	22413183	22418348	+	ENSSSCT00000004573	ENSSSCG00000004138	HIVEP2	cds_0
chr1	22417731	22418063	7.59154	22413183	22418348	+	ENSSSCT00000004573	ENSSSCG00000004138	HIVEP2	cds_0
chr1	22419455	22419655	2.15268	22419456	22419610	+	ENSSSCT00000004573	ENSSSCG00000004138	HIVEP2	cds_1
chr1	22419455	22419655	2.15268	22419611	22423185	+	ENSSSCT00000004573	ENSSSCG00000004138	HIVEP2	intron_1
chr1	22428465	22428704	7.32504	22428142	22429037	+	ENSSSCT00000004573	ENSSSCG00000004138	HIVEP2	cds_4
chr1	22434526	22434726	1.96095	22434482	22435303	+	ENSSSCT00000004573	ENSSSCG00000004138	HIVEP2	cds_5
chr1	22434940	22435409	12.6748	22434482	22435303	+	ENSSSCT00000004573	ENSSSCG00000004138	HIVEP2	cds_5
chr1	22434940	22435409	12.6748	22435307	22436439	+	ENSSSCT00000004573	ENSSSCG00000004138	HIVEP2	utr3_0
chr1	22436021	22436221	4.57975	22435307	22436439	+	ENSSSCT00000004573	ENSSSCG00000004138	HIVEP2	utr3_0
chr1	25156538	25156782	2.55238	25156371	25157197	+	ENSSSCT00000050649	ENSSSCG00000004142	CITED2	cds_1
chr1	25156928	25157332	7.24382	25156371	25157197	+	ENSSSCT00000050649	ENSSSCG00000004142	CITED2	cds_1
chr1	25156928	25157332	7.24382	25157201	25162193	+	ENSSSCT00000050649	ENSSSCG00000004142	CITED2	utr3_0
chr1	25157489	25157926	2.32708	25157201	25162193	+	ENSSSCT00000050649	ENSSSCG00000004142	CITED2	utr3_0
chr1	25282423	25282623	11.5126	25282144	25282890	+	ENSSSCT00000064833	ENSSSCG00000004143	TXLNB	cds_8
chr1	25481637	25481837	3.4741	25481610	25481762	+	ENSSSCT00000056258	ENSSSCG00000004146	REPS1	cds_0
chr1	25481637	25481837	3.4741	25481763	25523035	+	ENSSSCT00000056258	ENSSSCG00000004146	REPS1	intron_0
chr1	25512767	25512967	5.02366	25481763	25523035	+	ENSSSCT00000056258	ENSSSCG00000004146	REPS1	intron_0
chr1	25514166	25514366	7.32617	25481763	25523035	+	ENSSSCT00000056258	ENSSSCG00000004146	REPS1	intron_0
chr1	25523102	25523302	5.61586	25523036	25523159	+	ENSSSCT00000056258	ENSSSCG00000004146	REPS1	cds_1
chr1	25523102	25523302	5.61586	25523160	25524891	+	ENSSSCT00000056258	ENSSSCG00000004146	REPS1	intron_1
chr1	25558670	25558887	3.77032	25558571	25558753	+	ENSSSCT00000056258	ENSSSCG00000004146	REPS1	cds_15
chr1	25558670	25558887	3.77032	25558754	25559889	+	ENSSSCT00000056258	ENSSSCG00000004146	REPS1	intron_15
chr1	25559889	25560089	3.29229	25559890	25559985	+	ENSSSCT00000056258	ENSSSCG00000004146	REPS1	cds_16
chr1	25559889	25560089	3.29229	25559986	25561828	+	ENSSSCT00000056258	ENSSSCG00000004146	REPS1	intron_16
chr1	25976979	25977447	5.34538	25976966	25977114	+	ENSSSCT00000063827	ENSSSCG00000004149	NHSL1	utr5_3
chr1	25976979	25977447	5.34538	25977115	25980166	+	ENSSSCT00000063827	ENSSSCG00000004149	NHSL1	cds_0
chr1	25977817	25978017	1.7634	25977115	25980166	+	ENSSSCT00000063827	ENSSSCG00000004149	NHSL1	cds_0
chr1	25978423	25978782	7.48486	25977115	25980166	+	ENSSSCT00000063827	ENSSSCG00000004149	NHSL1	cds_0
chr1	25979761	25980067	4.36238	25977115	25980166	+	ENSSSCT00000063827	ENSSSCG00000004149	NHSL1	cds_0
chr1	25985902	25986619	10.4697	25985796	25986507	+	ENSSSCT00000063827	ENSSSCG00000004149	NHSL1	cds_2
chr1	25985902	25986619	10.4697	25986511	25988645	+	ENSSSCT00000063827	ENSSSCG00000004149	NHSL1	utr3_0
chr1	26316947	26317156	2.77884	26316592	26317883	+	ENSSSCT00000051639	ENSSSCG00000038420	PERP	utr3_0
chr1	26317331	26317599	4.85645	26316592	26317883	+	ENSSSCT00000051639	ENSSSCG00000038420	PERP	utr3_0
chr1	27049631	27049831	7.35898	27049553	27049728	+	ENSSSCT00000004594	ENSSSCG00000004156	IFNGR1	cds_3
chr1	27049631	27049831	7.35898	27049729	27051696	+	ENSSSCT00000004594	ENSSSCG00000004156	IFNGR1	intron_3
chr1	27051696	27052025	17.7921	27051697	27051886	+	ENSSSCT00000004594	ENSSSCG00000004156	IFNGR1	cds_4
chr1	27051696	27052025	17.7921	27051887	27055032	+	ENSSSCT00000004594	ENSSSCG00000004156	IFNGR1	intron_4
chr1	27055032	27055232	5.15129	27055033	27055160	+	ENSSSCT00000004594	ENSSSCG00000004156	IFNGR1	cds_5
chr1	27055032	27055232	5.15129	27055161	27057090	+	ENSSSCT00000004594	ENSSSCG00000004156	IFNGR1	intron_5
chr1	27057745	27057945	14.2337	27057646	27061093	+	ENSSSCT00000004594	ENSSSCG00000004156	IFNGR1	utr3_0
chr1	27058429	27058629	6.27958	27057646	27061093	+	ENSSSCT00000004594	ENSSSCG00000004156	IFNGR1	utr3_0
chr1	27171856	27172109	10.4855	27171226	27172020	+	ENSSSCT00000004596	ENSSSCG00000004157	IL20RA	cds_6
chr1	27171856	27172109	10.4855	27172024	27173997	+	ENSSSCT00000004596	ENSSSCG00000004157	IL20RA	utr3_0
chr1	27380160	27380430	26.4862	27380144	27380861	+	ENSSSCT00000056666	ENSSSCG00000026041	MAP3K5	utr5_0
chr1	27380750	27381119	18.4377	27380144	27380861	+	ENSSSCT00000056666	ENSSSCG00000026041	MAP3K5	utr5_0
chr1	27380750	27381119	18.4377	27380862	27381285	+	ENSSSCT00000056666	ENSSSCG00000026041	MAP3K5	cds_0
chr1	27448520	27448720	4.3957	27381286	27450520	+	ENSSSCT00000056666	ENSSSCG00000026041	MAP3K5	intron_0
chr1	27528490	27528690	14.443	27525680	27530281	+	ENSSSCT00000056666	ENSSSCG00000026041	MAP3K5	intron_12
chr1	27561420	27561620	6.69821	27561270	27561427	+	ENSSSCT00000056666	ENSSSCG00000026041	MAP3K5	cds_18
chr1	27561420	27561620	6.69821	27561428	27563593	+	ENSSSCT00000056666	ENSSSCG00000026041	MAP3K5	intron_18
chr1	27563593	27563793	6.69821	27563594	27563771	+	ENSSSCT00000056666	ENSSSCG00000026041	MAP3K5	cds_19
chr1	27563593	27563793	6.69821	27563772	27564833	+	ENSSSCT00000056666	ENSSSCG00000026041	MAP3K5	intron_19
chr1	27606096	27606296	3.91507	27606095	27606161	+	ENSSSCT00000046954	ENSSSCG00000039049	MAP7	cds_0
chr1	27606096	27606296	3.91507	27606162	27717513	+	ENSSSCT00000046954	ENSSSCG00000039049	MAP7	intron_0
chr1	27606770	27606970	11.9312	27606162	27717513	+	ENSSSCT00000046954	ENSSSCG00000039049	MAP7	intron_0
chr1	27679167	27679367	10.6753	27606162	27717513	+	ENSSSCT00000046954	ENSSSCG00000039049	MAP7	intron_0
chr1	27679578	27679778	15.4896	27606162	27717513	+	ENSSSCT00000046954	ENSSSCG00000039049	MAP7	intron_0
chr1	27717513	27717713	9.48553	27717514	27717615	+	ENSSSCT00000046954	ENSSSCG00000039049	MAP7	cds_1
chr1	27717513	27717713	9.48553	27717616	27726362	+	ENSSSCT00000046954	ENSSSCG00000039049	MAP7	intron_1
chr1	27744087	27744337	7.22402	27744012	27744175	+	ENSSSCT00000046954	ENSSSCG00000039049	MAP7	cds_3
chr1	27744087	27744337	7.22402	27744176	27744968	+	ENSSSCT00000046954	ENSSSCG00000039049	MAP7	intron_3
chr1	27744968	27745168	10.3723	27744969	27745086	+	ENSSSCT00000046954	ENSSSCG00000039049	MAP7	cds_4
chr1	27744968	27745168	10.3723	27745087	27748632	+	ENSSSCT00000046954	ENSSSCG00000039049	MAP7	intron_4
chr1	27750715	27750915	5.86094	27748744	27754136	+	ENSSSCT00000046954	ENSSSCG00000039049	MAP7	intron_5
chr1	27765573	27765876	2.9119	27765425	27765708	+	ENSSSCT00000046954	ENSSSCG00000039049	MAP7	cds_9
chr1	27765573	27765876	2.9119	27765709	27767904	+	ENSSSCT00000046954	ENSSSCG00000039049	MAP7	intron_9
chr1	27768004	27768290	5.43596	27767905	27768127	+	ENSSSCT00000046954	ENSSSCG00000039049	MAP7	cds_10
chr1	27768004	27768290	5.43596	27768128	27769349	+	ENSSSCT00000046954	ENSSSCG00000039049	MAP7	intron_10
chr1	27769359	27769987	13.6658	27769350	27769521	+	ENSSSCT00000046954	ENSSSCG00000039049	MAP7	cds_11
chr1	27769359	27769987	13.6658	27769522	27769750	+	ENSSSCT00000046954	ENSSSCG00000039049	MAP7	intron_11
chr1	27769359	27769987	13.6658	27769751	27769852	+	ENSSSCT00000046954	ENSSSCG00000039049	MAP7	cds_12
chr1	27769359	27769987	13.6658	27769853	27770220	+	ENSSSCT00000046954	ENSSSCG00000039049	MAP7	intron_12
chr1	27770220	27770420	2.83852	27770221	27770271	+	ENSSSCT00000046954	ENSSSCG00000039049	MAP7	cds_13
chr1	27770220	27770420	2.83852	27770272	27770362	+	ENSSSCT00000046954	ENSSSCG00000039049	MAP7	intron_13
chr1	27770220	27770420	2.83852	27770363	27770420	+	ENSSSCT00000046954	ENSSSCG00000039049	MAP7	cds_14
chr1	27781316	27781764	9.81647	27781281	27782750	+	ENSSSCT00000046954	ENSSSCG00000039049	MAP7	utr3_0
chr1	27782068	27782475	6.23109	27781281	27782750	+	ENSSSCT00000046954	ENSSSCG00000039049	MAP7	utr3_0
chr1	27880542	27880742	3.79145	27880543	27880552	+	ENSSSCT00000043883	ENSSSCG00000004163	BCLAF1	utr5_1
chr1	27880542	27880742	3.79145	27880553	27880656	+	ENSSSCT00000043883	ENSSSCG00000004163	BCLAF1	cds_0
chr1	27880542	27880742	3.79145	27880657	27881482	+	ENSSSCT00000043883	ENSSSCG00000004163	BCLAF1	intron_1
chr1	27881672	27881894	3.3026	27881483	27882394	+	ENSSSCT00000043883	ENSSSCG00000004163	BCLAF1	cds_1
chr1	27882169	27882552	5.59457	27881483	27882394	+	ENSSSCT00000043883	ENSSSCG00000004163	BCLAF1	cds_1
chr1	27882169	27882552	5.59457	27882395	27883606	+	ENSSSCT00000043883	ENSSSCG00000004163	BCLAF1	intron_2
chr1	27883606	27884087	2.73125	27883607	27884272	+	ENSSSCT00000043883	ENSSSCG00000004163	BCLAF1	cds_2
chr1	27885566	27885766	3.94449	27884595	27887000	+	ENSSSCT00000043883	ENSSSCG00000004163	BCLAF1	intron_4
chr1	27896903	27897103	10.3026	27893772	27899769	+	ENSSSCT00000043883	ENSSSCG00000004163	BCLAF1	intron_9
chr1	27897853	27898053	6.28131	27893772	27899769	+	ENSSSCT00000043883	ENSSSCG00000004163	BCLAF1	intron_9
chr1	27898295	27898495	8.97796	27893772	27899769	+	ENSSSCT00000043883	ENSSSCG00000004163	BCLAF1	intron_9
chr1	27900685	27900885	6.48889	27900025	27903486	+	ENSSSCT00000043883	ENSSSCG00000004163	BCLAF1	utr3_0
chr1	27901163	27901363	10.8846	27900025	27903486	+	ENSSSCT00000043883	ENSSSCG00000004163	BCLAF1	utr3_0
chr1	27902386	27902806	9.28078	27900025	27903486	+	ENSSSCT00000043883	ENSSSCG00000004163	BCLAF1	utr3_0
chr1	27909721	27909921	8.16345	27909722	27909775	+	ENSSSCT00000004603	ENSSSCG00000004164	MTFR2	utr5_1
chr1	27909721	27909921	8.16345	27909776	27909838	+	ENSSSCT00000004603	ENSSSCG00000004164	MTFR2	cds_0
chr1	27909721	27909921	8.16345	27909839	27914838	+	ENSSSCT00000004603	ENSSSCG00000004164	MTFR2	intron_1
chr1	27914838	27915038	6.38804	27914839	27914943	+	ENSSSCT00000004603	ENSSSCG00000004164	MTFR2	cds_1
chr1	27914838	27915038	6.38804	27914944	27915597	+	ENSSSCT00000004603	ENSSSCG00000004164	MTFR2	intron_2
chr1	27916948	27917148	4.32994	27915711	27917133	+	ENSSSCT00000004603	ENSSSCG00000004164	MTFR2	intron_3
chr1	27916948	27917148	4.32994	27917134	27917369	+	ENSSSCT00000004603	ENSSSCG00000004164	MTFR2	cds_3
chr1	27923804	27924004	3.47143	27923524	27923934	+	ENSSSCT00000004603	ENSSSCG00000004164	MTFR2	utr3_0
chr1	27923804	27924004	3.47143	27923935	27925016	+	ENSSSCT00000004603	ENSSSCG00000004164	MTFR2	intron_6
chr1	27925016	27925216	4.12714	27925017	27927480	+	ENSSSCT00000004603	ENSSSCG00000004164	MTFR2	utr3_1
chr1	27925361	27925561	5.86299	27925017	27927480	+	ENSSSCT00000004603	ENSSSCG00000004164	MTFR2	utr3_1
chr1	27927133	27927333	6.84977	27925017	27927480	+	ENSSSCT00000004603	ENSSSCG00000004164	MTFR2	utr3_1
chr1	28586797	28587082	10.8091	28586611	28587077	+	ENSSSCT00000057712	ENSSSCG00000004166	AHI1	cds_0
chr1	28586797	28587082	10.8091	28587078	28589708	+	ENSSSCT00000057712	ENSSSCG00000004166	AHI1	intron_0
chr1	28602877	28603077	13.6058	28602875	28602970	+	ENSSSCT00000057712	ENSSSCG00000004166	AHI1	cds_4
chr1	28602877	28603077	13.6058	28602971	28606543	+	ENSSSCT00000057712	ENSSSCG00000004166	AHI1	intron_4
chr1	28606543	28606743	13.6058	28606544	28606729	+	ENSSSCT00000057712	ENSSSCG00000004166	AHI1	cds_5
chr1	28606543	28606743	13.6058	28606730	28608493	+	ENSSSCT00000057712	ENSSSCG00000004166	AHI1	intron_5
chr1	28754396	28754596	7.51569	28754367	28754466	+	ENSSSCT00000057712	ENSSSCG00000004166	AHI1	cds_21
chr1	28754396	28754596	7.51569	28754467	28759123	+	ENSSSCT00000057712	ENSSSCG00000004166	AHI1	intron_21
chr1	28759123	28759323	3.16419	28759127	28762381	+	ENSSSCT00000057712	ENSSSCG00000004166	AHI1	utr3_0
chr1	28983966	28984166	3.97706	28982555	29018350	+	ENSSSCT00000060427	ENSSSCG00000004169	HBS1L	intron_3
chr1	29023697	29023897	5.15831	29023526	29023788	+	ENSSSCT00000060427	ENSSSCG00000004169	HBS1L	cds_5
chr1	29023697	29023897	5.15831	29023789	29024262	+	ENSSSCT00000060427	ENSSSCG00000004169	HBS1L	intron_5
chr1	29024262	29024462	2.15393	29024263	29024428	+	ENSSSCT00000060427	ENSSSCG00000004169	HBS1L	cds_6
chr1	29024262	29024462	2.15393	29024429	29027847	+	ENSSSCT00000060427	ENSSSCG00000004169	HBS1L	intron_6
chr1	29034789	29034989	5.9218	29034790	29034864	+	ENSSSCT00000060427	ENSSSCG00000004169	HBS1L	cds_9
chr1	29034789	29034989	5.9218	29034865	29035381	+	ENSSSCT00000060427	ENSSSCG00000004169	HBS1L	intron_9
chr1	29046669	29046869	5.36546	29046643	29046743	+	ENSSSCT00000060427	ENSSSCG00000004169	HBS1L	cds_15
chr1	29046669	29046869	5.36546	29046744	29048707	+	ENSSSCT00000060427	ENSSSCG00000004169	HBS1L	intron_15
chr1	29055089	29055289	2.22005	29051753	29055581	+	ENSSSCT00000060427	ENSSSCG00000004169	HBS1L	utr3_1
chr1	29749458	29749784	4.39449	29749386	29749469	+	ENSSSCT00000039329	ENSSSCG00000021443	SGK1	cds_4
chr1	29749458	29749784	4.39449	29749470	29749584	+	ENSSSCT00000039329	ENSSSCG00000021443	SGK1	intron_4
chr1	29749458	29749784	4.39449	29749585	29749716	+	ENSSSCT00000039329	ENSSSCG00000021443	SGK1	cds_5
chr1	29749458	29749784	4.39449	29749717	29749979	+	ENSSSCT00000039329	ENSSSCG00000021443	SGK1	intron_5
chr1	29752513	29753439	4.79015	29752393	29752557	+	ENSSSCT00000039329	ENSSSCG00000021443	SGK1	cds_11
chr1	29752513	29753439	4.79015	29752561	29753601	+	ENSSSCT00000039329	ENSSSCG00000021443	SGK1	utr3_0
chr1	29855941	29856141	1.89334	29855942	29857282	+	ENSSSCT00000053756	ENSSSCG00000004172	SLC2A12	cds_1
chr1	29856403	29856603	3.23643	29855942	29857282	+	ENSSSCT00000053756	ENSSSCG00000004172	SLC2A12	cds_1
chr1	29857049	29857264	6.89093	29855942	29857282	+	ENSSSCT00000053756	ENSSSCG00000004172	SLC2A12	cds_1
chr1	29883558	29883758	7.95413	29883486	29883618	+	ENSSSCT00000053756	ENSSSCG00000004172	SLC2A12	cds_3
chr1	29883558	29883758	7.95413	29883619	29897857	+	ENSSSCT00000053756	ENSSSCG00000004172	SLC2A12	intron_3
chr1	29890253	29890453	5.65162	29883619	29897857	+	ENSSSCT00000053756	ENSSSCG00000004172	SLC2A12	intron_3
chr1	29891688	29891888	9.00072	29883619	29897857	+	ENSSSCT00000053756	ENSSSCG00000004172	SLC2A12	intron_3
chr1	29892689	29892889	8.58209	29883619	29897857	+	ENSSSCT00000053756	ENSSSCG00000004172	SLC2A12	intron_3
chr1	29897857	29898057	1.94452	29897858	29898008	+	ENSSSCT00000053756	ENSSSCG00000004172	SLC2A12	cds_4
chr1	29897857	29898057	1.94452	29898012	29901993	+	ENSSSCT00000053756	ENSSSCG00000004172	SLC2A12	utr3_0
chr1	29898619	29898819	5.02366	29898012	29901993	+	ENSSSCT00000053756	ENSSSCG00000004172	SLC2A12	utr3_0
chr1	30934298	30934551	6.02048	30934289	30935609	+	ENSSSCT00000004617	ENSSSCG00000004178	SLC18B1	intron_1
chr1	30942148	30942348	7.11685	30942113	30942186	+	ENSSSCT00000004617	ENSSSCG00000004178	SLC18B1	cds_3
chr1	30942148	30942348	7.11685	30942187	30943416	+	ENSSSCT00000004617	ENSSSCG00000004178	SLC18B1	intron_4
chr1	30943416	30943616	5.00411	30943417	30943564	+	ENSSSCT00000004617	ENSSSCG00000004178	SLC18B1	cds_4
chr1	30943416	30943616	5.00411	30943565	30945447	+	ENSSSCT00000004617	ENSSSCG00000004178	SLC18B1	intron_5
chr1	30952896	30953350	8.00124	30952864	30957745	+	ENSSSCT00000004617	ENSSSCG00000004178	SLC18B1	utr3_0
chr1	30956355	30956555	8.0865	30952864	30957745	+	ENSSSCT00000004617	ENSSSCG00000004178	SLC18B1	utr3_0
chr1	31184969	31185169	4.68512	31184925	31185047	+	ENSSSCT00000004629	ENSSSCG00000004190	STX7	utr5_0
chr1	31184969	31185169	4.68512	31185048	31192392	+	ENSSSCT00000004629	ENSSSCG00000004190	STX7	intron_0
chr1	31226527	31226741	9.98236	31226494	31226546	+	ENSSSCT00000004629	ENSSSCG00000004190	STX7	cds_4
chr1	31226527	31226741	9.98236	31226547	31227351	+	ENSSSCT00000004629	ENSSSCG00000004190	STX7	intron_5
chr1	31227351	31227551	10.6818	31227352	31227448	+	ENSSSCT00000004629	ENSSSCG00000004190	STX7	cds_5
chr1	31227351	31227551	10.6818	31227449	31228298	+	ENSSSCT00000004629	ENSSSCG00000004190	STX7	intron_6
chr1	31228298	31228498	6.77552	31228299	31228371	+	ENSSSCT00000004629	ENSSSCG00000004190	STX7	cds_6
chr1	31228298	31228498	6.77552	31228372	31232510	+	ENSSSCT00000004629	ENSSSCG00000004190	STX7	intron_7
chr1	31236382	31236724	20.3108	31235800	31237640	+	ENSSSCT00000004629	ENSSSCG00000004190	STX7	utr3_0
chr1	31674402	31674689	6.80332	31673798	31674723	+	ENSSSCT00000038588	ENSSSCG00000004192	CTGF	utr5_0
chr1	31676588	31676788	2.35804	31676318	31676611	+	ENSSSCT00000038588	ENSSSCG00000004192	CTGF	cds_3
chr1	31676588	31676788	2.35804	31676615	31680169	+	ENSSSCT00000038588	ENSSSCG00000004192	CTGF	utr3_0
chr1	31676937	31677137	6.7179	31676615	31680169	+	ENSSSCT00000038588	ENSSSCG00000004192	CTGF	utr3_0
chr1	31982294	31982494	11.9428	31982096	31984461	+	ENSSSCT00000004637	ENSSSCG00000004196	MED23	intron_13
chr1	31993841	31994041	12.3498	31993649	31993885	+	ENSSSCT00000004637	ENSSSCG00000004196	MED23	cds_22
chr1	31993841	31994041	12.3498	31993886	31995065	+	ENSSSCT00000004637	ENSSSCG00000004196	MED23	intron_22
chr1	31995065	31995265	10.2918	31995066	31995231	+	ENSSSCT00000004637	ENSSSCG00000004196	MED23	cds_23
chr1	31995065	31995265	10.2918	31995232	31995784	+	ENSSSCT00000004637	ENSSSCG00000004196	MED23	intron_23
chr1	31998524	31998724	7.74481	31998454	31998585	+	ENSSSCT00000004637	ENSSSCG00000004196	MED23	utr3_1
chr1	31998524	31998724	7.74481	31998586	32000449	+	ENSSSCT00000004637	ENSSSCG00000004196	MED23	intron_27
chr1	32000449	32000844	4.60663	32000450	32001581	+	ENSSSCT00000004637	ENSSSCG00000004196	MED23	utr3_2
chr1	32436673	32436873	7.32617	32418789	32520012	+	ENSSSCT00000042776	ENSSSCG00000004199	EPB41L2	intron_0
chr1	32439089	32439289	9.21004	32418789	32520012	+	ENSSSCT00000042776	ENSSSCG00000004199	EPB41L2	intron_0
chr1	32442718	32442918	7.95413	32418789	32520012	+	ENSSSCT00000042776	ENSSSCG00000004199	EPB41L2	intron_0
chr1	32445561	32445761	3.76775	32418789	32520012	+	ENSSSCT00000042776	ENSSSCG00000004199	EPB41L2	intron_0
chr1	32461993	32462193	7.32617	32418789	32520012	+	ENSSSCT00000042776	ENSSSCG00000004199	EPB41L2	intron_0
chr1	32508071	32508271	15.071	32418789	32520012	+	ENSSSCT00000042776	ENSSSCG00000004199	EPB41L2	intron_0
chr1	32551550	32551750	7.74481	32522431	32552781	+	ENSSSCT00000042776	ENSSSCG00000004199	EPB41L2	intron_2
chr1	32592847	32593047	1.92288	32592739	32592885	+	ENSSSCT00000042776	ENSSSCG00000004199	EPB41L2	cds_12
chr1	32592847	32593047	1.92288	32592886	32594221	+	ENSSSCT00000042776	ENSSSCG00000004199	EPB41L2	intron_13
chr1	32594979	32595179	3.23711	32594324	32600280	+	ENSSSCT00000042776	ENSSSCG00000004199	EPB41L2	intron_14
chr1	32600623	32601077	5.70719	32600543	32601100	+	ENSSSCT00000042776	ENSSSCG00000004199	EPB41L2	cds_15
chr1	33474100	33474490	13.0956	33470528	33482767	+	ENSSSCT00000004645	ENSSSCG00000004204	TMEM244	intron_0
chr1	33479605	33479805	18.4201	33470528	33482767	+	ENSSSCT00000004645	ENSSSCG00000004204	TMEM244	intron_0
chr1	33484991	33485191	6.90753	33484782	33488652	+	ENSSSCT00000004645	ENSSSCG00000004204	TMEM244	intron_2
chr1	33597843	33598043	9.838	33583606	33651341	+	ENSSSCT00000038797	ENSSSCG00000004205	ARHGAP18	intron_0
chr1	33639439	33639655	18.8977	33583606	33651341	+	ENSSSCT00000038797	ENSSSCG00000004205	ARHGAP18	intron_0
chr1	33651410	33651654	12.2575	33651342	33651535	+	ENSSSCT00000038797	ENSSSCG00000004205	ARHGAP18	cds_1
chr1	33651410	33651654	12.2575	33651536	33654816	+	ENSSSCT00000038797	ENSSSCG00000004205	ARHGAP18	intron_1
chr1	33654816	33655129	6.79821	33654817	33655055	+	ENSSSCT00000038797	ENSSSCG00000004205	ARHGAP18	cds_2
chr1	33654816	33655129	6.79821	33655056	33659804	+	ENSSSCT00000038797	ENSSSCG00000004205	ARHGAP18	intron_2
chr1	33664693	33665002	6.34526	33664669	33664847	+	ENSSSCT00000038797	ENSSSCG00000004205	ARHGAP18	cds_4
chr1	33664693	33665002	6.34526	33664848	33672927	+	ENSSSCT00000038797	ENSSSCG00000004205	ARHGAP18	intron_4
chr1	33672927	33673127	9.30431	33672928	33673093	+	ENSSSCT00000038797	ENSSSCG00000004205	ARHGAP18	cds_5
chr1	33672927	33673127	9.30431	33673094	33675971	+	ENSSSCT00000038797	ENSSSCG00000004205	ARHGAP18	intron_5
chr1	33695245	33695445	8.29133	33695070	33696120	+	ENSSSCT00000038797	ENSSSCG00000004205	ARHGAP18	utr3_0
chr1	34693487	34693708	4.28341	34692715	34693624	+	ENSSSCT00000063294	ENSSSCG00000004209	PTPRK	utr5_0
chr1	34693487	34693708	4.28341	34693625	34693721	+	ENSSSCT00000063294	ENSSSCG00000004209	PTPRK	cds_0
chr1	34742810	34743010	9.21004	34693722	34820885	+	ENSSSCT00000063294	ENSSSCG00000004209	PTPRK	intron_0
chr1	34799939	34800139	4.81434	34693722	34820885	+	ENSSSCT00000063294	ENSSSCG00000004209	PTPRK	intron_0
chr1	34838565	34838765	5.02366	34821009	34896731	+	ENSSSCT00000063294	ENSSSCG00000004209	PTPRK	intron_1
chr1	34960115	34960315	9.62868	34897004	34973378	+	ENSSSCT00000063294	ENSSSCG00000004209	PTPRK	intron_2
chr1	35083715	35083915	3.13979	35034973	35131946	+	ENSSSCT00000063294	ENSSSCG00000004209	PTPRK	intron_6
chr1	35140704	35140904	6.07026	35139090	35143190	+	ENSSSCT00000063294	ENSSSCG00000004209	PTPRK	intron_8
chr1	35192240	35192440	5.65162	35158958	35208261	+	ENSSSCT00000063294	ENSSSCG00000004209	PTPRK	intron_12
chr1	35208346	35208548	9.52885	35208262	35208400	+	ENSSSCT00000063294	ENSSSCG00000004209	PTPRK	cds_13
chr1	35208346	35208548	9.52885	35208401	35216339	+	ENSSSCT00000063294	ENSSSCG00000004209	PTPRK	intron_13
chr1	35216339	35216576	6.1869	35216340	35216500	+	ENSSSCT00000063294	ENSSSCG00000004209	PTPRK	cds_14
chr1	35216339	35216576	6.1869	35216501	35218567	+	ENSSSCT00000063294	ENSSSCG00000004209	PTPRK	intron_14
chr1	35230024	35230268	11.3829	35229991	35230088	+	ENSSSCT00000063294	ENSSSCG00000004209	PTPRK	cds_22
chr1	35230024	35230268	11.3829	35230089	35230464	+	ENSSSCT00000063294	ENSSSCG00000004209	PTPRK	intron_22
chr1	35230464	35230664	8.82642	35230465	35230581	+	ENSSSCT00000063294	ENSSSCG00000004209	PTPRK	cds_23
chr1	35230464	35230664	8.82642	35230582	35242920	+	ENSSSCT00000063294	ENSSSCG00000004209	PTPRK	intron_23
chr1	35466378	35466578	5.02366	35422694	35478173	+	ENSSSCT00000042817	ENSSSCG00000024392	THEMIS	intron_3
chr1	35466378	35466578	5.02366	35422694	35505781	+	ENSSSCT00000064036	ENSSSCG00000031145	NA	intron_0
chr1	35883889	35884089	3.96688	35883784	35883926	+	ENSSSCT00000057506	ENSSSCG00000004216	ECHDC1	cds_1
chr1	35883889	35884089	3.96688	35883927	35889822	+	ENSSSCT00000057506	ENSSSCG00000004216	ECHDC1	intron_2
chr1	35899572	35899782	25.1183	35894074	35907513	+	ENSSSCT00000057506	ENSSSCG00000004216	ECHDC1	intron_4
chr1	35908742	35908942	5.41243	35907923	35911541	+	ENSSSCT00000057506	ENSSSCG00000004216	ECHDC1	utr3_0
chr1	35910492	35911247	9.54305	35907923	35911541	+	ENSSSCT00000057506	ENSSSCG00000004216	ECHDC1	utr3_0
chr1	36999774	36999974	5.23298	36998792	37002896	+	ENSSSCT00000047133	ENSSSCG00000031772	NA	intron_1
chr1	37008525	37009030	6.37628	37004395	37013847	+	ENSSSCT00000047133	ENSSSCG00000031772	NA	intron_3
chr1	37023829	37024029	5.29168	37019200	37024342	+	ENSSSCT00000047133	ENSSSCG00000031772	NA	intron_5
chr1	37644298	37644504	5.49319	37644217	37644319	+	ENSSSCT00000004669	ENSSSCG00000004224	NA	cds_2
chr1	37644298	37644504	5.49319	37644320	37649566	+	ENSSSCT00000004669	ENSSSCG00000004224	NA	intron_2
chr1	37649566	37649766	8.79266	37649567	37649635	+	ENSSSCT00000004669	ENSSSCG00000004224	NA	cds_3
chr1	37649566	37649766	8.79266	37649636	37656181	+	ENSSSCT00000004669	ENSSSCG00000004224	NA	intron_3
chr1	39040593	39040793	13.3964	39027512	39266931	+	ENSSSCT00000062651	ENSSSCG00000036671	NA	intron_0
chr1	39042217	39042417	6.27958	39027512	39266931	+	ENSSSCT00000062651	ENSSSCG00000036671	NA	intron_0
chr1	39093306	39093506	9.838	39027512	39266931	+	ENSSSCT00000062651	ENSSSCG00000036671	NA	intron_0
chr1	39142942	39143142	8.16345	39027512	39266931	+	ENSSSCT00000062651	ENSSSCG00000036671	NA	intron_0
chr1	39148751	39148951	11.3032	39027512	39266931	+	ENSSSCT00000062651	ENSSSCG00000036671	NA	intron_0
chr1	39438871	39439071	6.27958	39266945	39577444	+	ENSSSCT00000062651	ENSSSCG00000036671	NA	intron_1
chr1	39872196	39872696	4.02506	39865135	39877077	+	ENSSSCT00000060099	ENSSSCG00000039357	NA	intron_1
chr1	39874760	39875013	18.7227	39865135	39877077	+	ENSSSCT00000060099	ENSSSCG00000039357	NA	intron_1
chr1	40132549	40132749	6.30602	40132493	40132630	+	ENSSSCT00000059055	ENSSSCG00000004237	SERINC1	cds_4
chr1	40132549	40132749	6.30602	40132631	40134575	+	ENSSSCT00000059055	ENSSSCG00000004237	SERINC1	intron_4
chr1	40134575	40134775	1.92043	40134576	40134745	+	ENSSSCT00000059055	ENSSSCG00000004237	SERINC1	cds_5
chr1	40134575	40134775	1.92043	40134746	40134848	+	ENSSSCT00000059055	ENSSSCG00000004237	SERINC1	intron_5
chr1	40137782	40137982	2.93865	40137669	40137821	+	ENSSSCT00000059055	ENSSSCG00000004237	SERINC1	cds_8
chr1	40137782	40137982	2.93865	40137822	40137865	+	ENSSSCT00000059055	ENSSSCG00000004237	SERINC1	intron_8
chr1	40137782	40137982	2.93865	40137866	40137962	+	ENSSSCT00000059055	ENSSSCG00000004237	SERINC1	cds_9
chr1	40137782	40137982	2.93865	40137966	40140304	+	ENSSSCT00000059055	ENSSSCG00000004237	SERINC1	utr3_0
chr1	40139909	40140109	2.18072	40137966	40140304	+	ENSSSCT00000059055	ENSSSCG00000004237	SERINC1	utr3_0
chr1	41076161	41076361	12.1405	41076032	41076193	+	ENSSSCT00000004689	ENSSSCG00000004242	TBC1D32	cds_1
chr1	41076161	41076361	12.1405	41076194	41083414	+	ENSSSCT00000004689	ENSSSCG00000004242	TBC1D32	intron_2
chr1	41083414	41083614	6.25536	41083415	41083592	+	ENSSSCT00000004689	ENSSSCG00000004242	TBC1D32	cds_2
chr1	41083414	41083614	6.25536	41083593	41095323	+	ENSSSCT00000004689	ENSSSCG00000004242	TBC1D32	intron_3
chr1	41107451	41107651	12.9778	41104344	41112990	+	ENSSSCT00000004689	ENSSSCG00000004242	TBC1D32	intron_10
chr1	41110341	41110541	13.8151	41104344	41112990	+	ENSSSCT00000004689	ENSSSCG00000004242	TBC1D32	intron_10
chr1	41144347	41144547	7.95413	41144282	41144420	+	ENSSSCT00000004689	ENSSSCG00000004242	TBC1D32	cds_17
chr1	41144347	41144547	7.95413	41144421	41146930	+	ENSSSCT00000004689	ENSSSCG00000004242	TBC1D32	intron_18
chr1	41146930	41147130	7.95413	41146931	41147018	+	ENSSSCT00000004689	ENSSSCG00000004242	TBC1D32	cds_18
chr1	41146930	41147130	7.95413	41147019	41149135	+	ENSSSCT00000004689	ENSSSCG00000004242	TBC1D32	intron_19
chr1	41180909	41181109	10.3026	41180826	41180922	+	ENSSSCT00000004689	ENSSSCG00000004242	TBC1D32	cds_24
chr1	41180909	41181109	10.3026	41180923	41199751	+	ENSSSCT00000004689	ENSSSCG00000004242	TBC1D32	intron_25
chr1	41199751	41199951	14.6523	41199752	41199877	+	ENSSSCT00000004689	ENSSSCG00000004242	TBC1D32	cds_25
chr1	41199751	41199951	14.6523	41199878	41207317	+	ENSSSCT00000004689	ENSSSCG00000004242	TBC1D32	intron_26
chr1	41207317	41207517	14.443	41207318	41207401	+	ENSSSCT00000004689	ENSSSCG00000004242	TBC1D32	cds_26
chr1	41207317	41207517	14.443	41207402	41219695	+	ENSSSCT00000004689	ENSSSCG00000004242	TBC1D32	intron_27
chr1	41231165	41231365	9.00072	41230403	41247777	+	ENSSSCT00000004689	ENSSSCG00000004242	TBC1D32	intron_31
chr1	41244524	41244724	6.07026	41230403	41247777	+	ENSSSCT00000004689	ENSSSCG00000004242	TBC1D32	intron_31
chr1	41247329	41247529	9.62868	41230403	41247777	+	ENSSSCT00000004689	ENSSSCG00000004242	TBC1D32	intron_31
chr1	42730026	42731187	11.1811	42729754	42730472	+	ENSSSCT00000004691	ENSSSCG00000004244	MAN1A1	utr5_0
chr1	42730026	42731187	11.1811	42730473	42731093	+	ENSSSCT00000004691	ENSSSCG00000004244	MAN1A1	cds_0
chr1	42730026	42731187	11.1811	42731094	42772139	+	ENSSSCT00000004691	ENSSSCG00000004244	MAN1A1	intron_0
chr1	42774665	42774865	6.60364	42774571	42774686	+	ENSSSCT00000004691	ENSSSCG00000004244	MAN1A1	cds_2
chr1	42774665	42774865	6.60364	42774687	42787705	+	ENSSSCT00000004691	ENSSSCG00000004244	MAN1A1	intron_2
chr1	42782177	42782377	6.69821	42774687	42787705	+	ENSSSCT00000004691	ENSSSCG00000004244	MAN1A1	intron_2
chr1	42787705	42787905	5.32916	42787706	42787786	+	ENSSSCT00000004691	ENSSSCG00000004244	MAN1A1	cds_3
chr1	42787705	42787905	5.32916	42787787	42824702	+	ENSSSCT00000004691	ENSSSCG00000004244	MAN1A1	intron_3
chr1	42863389	42863589	14.0244	42824798	42867907	+	ENSSSCT00000004691	ENSSSCG00000004244	MAN1A1	intron_4
chr1	42865248	42865448	12.5592	42824798	42867907	+	ENSSSCT00000004691	ENSSSCG00000004244	MAN1A1	intron_4
chr1	42886132	42886332	3.04855	42885957	42886176	+	ENSSSCT00000004691	ENSSSCG00000004244	MAN1A1	cds_8
chr1	42886132	42886332	3.04855	42886177	42886975	+	ENSSSCT00000004691	ENSSSCG00000004244	MAN1A1	intron_8
chr1	42887064	42887273	3.77187	42886976	42887148	+	ENSSSCT00000004691	ENSSSCG00000004244	MAN1A1	cds_9
chr1	42887064	42887273	3.77187	42887149	42893259	+	ENSSSCT00000004691	ENSSSCG00000004244	MAN1A1	intron_9
chr1	42893259	42893459	8.2257	42893376	42893738	+	ENSSSCT00000004691	ENSSSCG00000004244	MAN1A1	intron_10
chr1	42893259	42893459	8.2257	42893260	42893375	+	ENSSSCT00000004691	ENSSSCG00000004244	MAN1A1	cds_10
chr1	42894841	42895309	6.83549	42893866	42896291	+	ENSSSCT00000004691	ENSSSCG00000004244	MAN1A1	utr3_0
chr1	42896143	42896343	7.53549	42893866	42896291	+	ENSSSCT00000004691	ENSSSCG00000004244	MAN1A1	utr3_0
chr1	43183929	43184129	7.11685	43183873	43184189	+	ENSSSCT00000004693	ENSSSCG00000004246	NA	cds_1
chr1	43186252	43186452	12.7685	43186104	43192006	+	ENSSSCT00000004693	ENSSSCG00000004246	NA	intron_3
chr1	43259630	43259830	5.86094	43259565	43264133	+	ENSSSCT00000045320	ENSSSCG00000039084	NA	intron_1
chr1	43264266	43264466	5.60714	43264248	43264285	+	ENSSSCT00000045320	ENSSSCG00000039084	NA	intron_2
chr1	43264266	43264466	5.60714	43264286	43264970	+	ENSSSCT00000045320	ENSSSCG00000039084	NA	cds_3
chr1	43393727	43393927	7.95413	43393048	43407279	+	ENSSSCT00000004696	ENSSSCG00000004249	CEP85L	intron_0
chr1	43396019	43396219	7.95413	43393048	43407279	+	ENSSSCT00000004696	ENSSSCG00000004249	CEP85L	intron_0
chr1	43440541	43440741	15.071	43407442	43440860	+	ENSSSCT00000004696	ENSSSCG00000004249	CEP85L	intron_1
chr1	43511490	43511690	13.1871	43506352	43526393	+	ENSSSCT00000004696	ENSSSCG00000004249	CEP85L	intron_5
chr1	43535998	43536198	17.5828	43534916	43551464	+	ENSSSCT00000004696	ENSSSCG00000004249	CEP85L	intron_10
chr1	44239633	44239921	1.86535	44239607	44239894	+	ENSSSCT00000059612	ENSSSCG00000004253	NA	cds_0
chr1	44239633	44239921	1.86535	44239895	44264933	+	ENSSSCT00000059612	ENSSSCG00000004253	NA	intron_0
chr1	44243155	44243355	4.79874	44239895	44264933	+	ENSSSCT00000059612	ENSSSCG00000004253	NA	intron_0
chr1	44244536	44244736	6.48889	44239895	44264933	+	ENSSSCT00000059612	ENSSSCG00000004253	NA	intron_0
chr1	44247123	44247327	16.3269	44239895	44264933	+	ENSSSCT00000059612	ENSSSCG00000004253	NA	intron_0
chr1	44249904	44250393	13.1871	44239895	44264933	+	ENSSSCT00000059612	ENSSSCG00000004253	NA	intron_0
chr1	44251585	44251785	5.4423	44239895	44264933	+	ENSSSCT00000059612	ENSSSCG00000004253	NA	intron_0
chr1	44265292	44265492	4.3957	44265099	44266469	+	ENSSSCT00000059612	ENSSSCG00000004253	NA	intron_1
chr1	44267270	44267470	7.63015	44266494	44270419	+	ENSSSCT00000059612	ENSSSCG00000004253	NA	intron_2
chr1	44268466	44268666	3.76775	44266494	44270419	+	ENSSSCT00000059612	ENSSSCG00000004253	NA	intron_2
chr1	44282595	44283011	6.02494	44282596	44282723	+	ENSSSCT00000059612	ENSSSCG00000004253	NA	cds_8
chr1	44282595	44283011	6.02494	44282727	44287001	+	ENSSSCT00000059612	ENSSSCG00000004253	NA	utr3_0
chr1	44283730	44283930	5.57897	44282727	44287001	+	ENSSSCT00000059612	ENSSSCG00000004253	NA	utr3_0
chr1	44285493	44285730	11.0818	44282727	44287001	+	ENSSSCT00000059612	ENSSSCG00000004253	NA	utr3_0
chr1	44861203	44861403	3.34911	44860030	44867660	+	ENSSSCT00000052581	ENSSSCG00000036207	GPRC6A	intron_2
chr1	44876940	44877140	5.73565	44873777	44878393	+	ENSSSCT00000052581	ENSSSCG00000036207	GPRC6A	utr3_0
chr1	44877571	44877771	4.81434	44873777	44878393	+	ENSSSCT00000052581	ENSSSCG00000036207	GPRC6A	utr3_0
chr1	44899513	44899713	8.37277	44899219	44899542	+	ENSSSCT00000004710	ENSSSCG00000004261	NA	cds_0
chr1	44940133	44940376	7.52143	44939942	44940322	+	ENSSSCT00000061721	ENSSSCG00000004263	ZUFSP	utr5_0
chr1	44940133	44940376	7.52143	44940323	44941495	+	ENSSSCT00000061721	ENSSSCG00000004263	ZUFSP	intron_0
chr1	44941538	44941829	8.13685	44941510	44942068	+	ENSSSCT00000061721	ENSSSCG00000004263	ZUFSP	cds_0
chr1	44941994	44942194	12.7101	44941510	44942068	+	ENSSSCT00000061721	ENSSSCG00000004263	ZUFSP	cds_0
chr1	44941994	44942194	12.7101	44942069	44944274	+	ENSSSCT00000061721	ENSSSCG00000004263	ZUFSP	intron_1
chr1	44942975	44943175	6.02082	44942069	44944274	+	ENSSSCT00000061721	ENSSSCG00000004263	ZUFSP	intron_1
chr1	44944010	44944474	4.19733	44942069	44944274	+	ENSSSCT00000061721	ENSSSCG00000004263	ZUFSP	intron_1
chr1	44944010	44944474	4.19733	44944275	44944385	+	ENSSSCT00000061721	ENSSSCG00000004263	ZUFSP	cds_1
chr1	44944010	44944474	4.19733	44944386	44946364	+	ENSSSCT00000061721	ENSSSCG00000004263	ZUFSP	intron_2
chr1	44956182	44956433	17.2255	44953933	44957981	+	ENSSSCT00000061721	ENSSSCG00000004263	ZUFSP	intron_6
chr1	44957991	44958191	3.58053	44957982	44958133	+	ENSSSCT00000061721	ENSSSCG00000004263	ZUFSP	cds_6
chr1	44957991	44958191	3.58053	44958134	44959486	+	ENSSSCT00000061721	ENSSSCG00000004263	ZUFSP	intron_7
chr1	44959486	44959686	6.18154	44959487	44959707	+	ENSSSCT00000061721	ENSSSCG00000004263	ZUFSP	cds_7
chr1	44960275	44960475	3.55843	44959708	44961081	+	ENSSSCT00000061721	ENSSSCG00000004263	ZUFSP	intron_8
chr1	45173623	45173871	4.05845	45170963	45175147	+	ENSSSCT00000054951	ENSSSCG00000025941	PTP4A1	utr5_0
chr1	45175209	45175411	5.25255	45175148	45175282	+	ENSSSCT00000054951	ENSSSCG00000025941	PTP4A1	cds_0
chr1	45175209	45175411	5.25255	45175283	45175712	+	ENSSSCT00000054951	ENSSSCG00000025941	PTP4A1	intron_0
chr1	45175712	45176011	12.6427	45175713	45175843	+	ENSSSCT00000054951	ENSSSCG00000025941	PTP4A1	cds_1
chr1	45175712	45176011	12.6427	45175844	45177361	+	ENSSSCT00000054951	ENSSSCG00000025941	PTP4A1	intron_1
chr1	45177361	45177561	7.08193	45177362	45177436	+	ENSSSCT00000054951	ENSSSCG00000025941	PTP4A1	cds_2
chr1	45177361	45177561	7.08193	45177437	45178346	+	ENSSSCT00000054951	ENSSSCG00000025941	PTP4A1	intron_2
chr1	45178540	45178784	1.80539	45178465	45179733	+	ENSSSCT00000054951	ENSSSCG00000025941	PTP4A1	utr3_0
chr1	45179088	45179316	4.1376	45178465	45179733	+	ENSSSCT00000054951	ENSSSCG00000025941	PTP4A1	utr3_0
chr1	45179495	45180309	9.62412	45178465	45179733	+	ENSSSCT00000054951	ENSSSCG00000025941	PTP4A1	utr3_0
chr1	45268884	45269264	22.2718	45268638	45270393	+	ENSSSCT00000040949	ENSSSCG00000035259	PHF3	cds_2
chr1	45269904	45270104	5.8557	45268638	45270393	+	ENSSSCT00000040949	ENSSSCG00000035259	PHF3	cds_2
chr1	45279468	45279668	7.11685	45278774	45281185	+	ENSSSCT00000040949	ENSSSCG00000035259	PHF3	intron_5
chr1	45281305	45281615	8.54369	45281186	45281333	+	ENSSSCT00000040949	ENSSSCG00000035259	PHF3	cds_5
chr1	45281305	45281615	8.54369	45281334	45281415	+	ENSSSCT00000040949	ENSSSCG00000035259	PHF3	intron_6
chr1	45281305	45281615	8.54369	45281416	45281572	+	ENSSSCT00000040949	ENSSSCG00000035259	PHF3	cds_6
chr1	45281305	45281615	8.54369	45281573	45282804	+	ENSSSCT00000040949	ENSSSCG00000035259	PHF3	intron_7
chr1	45283851	45284051	13.6058	45282922	45284430	+	ENSSSCT00000040949	ENSSSCG00000035259	PHF3	intron_8
chr1	45285116	45285316	2.46111	45285117	45285252	+	ENSSSCT00000040949	ENSSSCG00000035259	PHF3	cds_9
chr1	45285116	45285316	2.46111	45285253	45286184	+	ENSSSCT00000040949	ENSSSCG00000035259	PHF3	intron_10
chr1	45289511	45289711	4.50525	45287488	45289980	+	ENSSSCT00000040949	ENSSSCG00000035259	PHF3	intron_12
chr1	45289906	45290106	6.36486	45287488	45289980	+	ENSSSCT00000040949	ENSSSCG00000035259	PHF3	intron_12
chr1	45289906	45290106	6.36486	45289981	45290070	+	ENSSSCT00000040949	ENSSSCG00000035259	PHF3	cds_12
chr1	45289906	45290106	6.36486	45290071	45291812	+	ENSSSCT00000040949	ENSSSCG00000035259	PHF3	intron_13
chr1	45292674	45292874	4.48652	45292215	45294334	+	ENSSSCT00000040949	ENSSSCG00000035259	PHF3	cds_14
chr1	45294063	45294263	3.87997	45292215	45294334	+	ENSSSCT00000040949	ENSSSCG00000035259	PHF3	cds_14
chr1	45294678	45294878	12.1752	45294338	45296398	+	ENSSSCT00000040949	ENSSSCG00000035259	PHF3	utr3_0
chr1	45295239	45295439	11.4873	45294338	45296398	+	ENSSSCT00000040949	ENSSSCG00000035259	PHF3	utr3_0
chr1	49197962	49198162	6.90753	49196061	49201927	+	ENSSSCT00000066143	ENSSSCG00000004270	ADGRB3	intron_1
chr1	49370599	49370799	5.4423	49331484	49470631	+	ENSSSCT00000066143	ENSSSCG00000004270	ADGRB3	intron_13
chr1	49406872	49407072	9.838	49331484	49470631	+	ENSSSCT00000066143	ENSSSCG00000004270	ADGRB3	intron_13
chr1	49503116	49503316	12.5592	49476454	49557770	+	ENSSSCT00000066143	ENSSSCG00000004270	ADGRB3	intron_16
chr1	49566111	49566311	15.2803	49566063	49566148	+	ENSSSCT00000066143	ENSSSCG00000004270	ADGRB3	cds_20
chr1	49566111	49566311	15.2803	49566149	49570558	+	ENSSSCT00000066143	ENSSSCG00000004270	ADGRB3	intron_20
chr1	49570985	49571185	15.2803	49570986	49571157	+	ENSSSCT00000066143	ENSSSCG00000004270	ADGRB3	cds_22
chr1	49570985	49571185	15.2803	49571158	49583876	+	ENSSSCT00000066143	ENSSSCG00000004270	ADGRB3	intron_22
chr1	49586097	49586297	11.5126	49585649	49588031	+	ENSSSCT00000066143	ENSSSCG00000004270	ADGRB3	intron_24
chr1	49588293	49588493	11.5126	49588032	49588675	+	ENSSSCT00000066143	ENSSSCG00000004270	ADGRB3	cds_25
chr1	49617970	49618170	7.11685	49617887	49618072	+	ENSSSCT00000066143	ENSSSCG00000004270	ADGRB3	cds_28
chr1	49617970	49618170	7.11685	49618076	49619712	+	ENSSSCT00000066143	ENSSSCG00000004270	ADGRB3	utr3_0
chr1	50614646	50614846	15.9083	50596566	50616892	+	ENSSSCT00000048904	ENSSSCG00000004275	FAM135A	intron_3
chr1	50640660	50640860	11.7219	50616973	50644882	+	ENSSSCT00000048904	ENSSSCG00000004275	FAM135A	intron_4
chr1	50644988	50645335	28.4796	50644883	50645022	+	ENSSSCT00000048904	ENSSSCG00000004275	FAM135A	cds_2
chr1	50644988	50645335	28.4796	50645023	50645135	+	ENSSSCT00000048904	ENSSSCG00000004275	FAM135A	intron_5
chr1	50644988	50645335	28.4796	50645136	50645206	+	ENSSSCT00000048904	ENSSSCG00000004275	FAM135A	cds_3
chr1	50644988	50645335	28.4796	50645207	50646736	+	ENSSSCT00000048904	ENSSSCG00000004275	FAM135A	intron_6
chr1	50646736	50646936	8.66512	50646737	50646910	+	ENSSSCT00000048904	ENSSSCG00000004275	FAM135A	cds_4
chr1	50646736	50646936	8.66512	50646911	50650148	+	ENSSSCT00000048904	ENSSSCG00000004275	FAM135A	intron_7
chr1	50647867	50648067	7.32617	50646911	50650148	+	ENSSSCT00000048904	ENSSSCG00000004275	FAM135A	intron_7
chr1	50648554	50648754	6.69821	50646911	50650148	+	ENSSSCT00000048904	ENSSSCG00000004275	FAM135A	intron_7
chr1	50651791	50651991	5.23298	50651104	50655823	+	ENSSSCT00000048904	ENSSSCG00000004275	FAM135A	intron_9
chr1	50655863	50656063	9.75047	50655824	50655901	+	ENSSSCT00000048904	ENSSSCG00000004275	FAM135A	cds_7
chr1	50655863	50656063	9.75047	50655902	50660843	+	ENSSSCT00000048904	ENSSSCG00000004275	FAM135A	intron_10
chr1	50656787	50657072	13.2109	50655902	50660843	+	ENSSSCT00000048904	ENSSSCG00000004275	FAM135A	intron_10
chr1	50658120	50658320	5.40161	50655902	50660843	+	ENSSSCT00000048904	ENSSSCG00000004275	FAM135A	intron_10
chr1	50660089	50660580	8.50738	50655902	50660843	+	ENSSSCT00000048904	ENSSSCG00000004275	FAM135A	intron_10
chr1	50660843	50661043	5.34537	50660844	50660893	+	ENSSSCT00000048904	ENSSSCG00000004275	FAM135A	cds_8
chr1	50660843	50661043	5.34537	50660894	50663228	+	ENSSSCT00000048904	ENSSSCG00000004275	FAM135A	intron_11
chr1	50663228	50663428	3.89089	50663229	50663384	+	ENSSSCT00000048904	ENSSSCG00000004275	FAM135A	cds_9
chr1	50663228	50663428	3.89089	50663385	50690187	+	ENSSSCT00000048904	ENSSSCG00000004275	FAM135A	intron_12
chr1	50692478	50693138	8.72957	50692019	50694380	+	ENSSSCT00000048904	ENSSSCG00000004275	FAM135A	cds_12
chr1	50693391	50693591	5.86862	50692019	50694380	+	ENSSSCT00000048904	ENSSSCG00000004275	FAM135A	cds_12
chr1	50694622	50694822	8.21373	50694381	50695871	+	ENSSSCT00000048904	ENSSSCG00000004275	FAM135A	intron_15
chr1	50698704	50698904	19.4785	50698650	50698741	+	ENSSSCT00000048904	ENSSSCG00000004275	FAM135A	cds_14
chr1	50698704	50698904	19.4785	50698742	50699538	+	ENSSSCT00000048904	ENSSSCG00000004275	FAM135A	intron_17
chr1	50699538	50699738	14.2337	50699539	50699636	+	ENSSSCT00000048904	ENSSSCG00000004275	FAM135A	cds_15
chr1	50699538	50699738	14.2337	50699637	50702734	+	ENSSSCT00000048904	ENSSSCG00000004275	FAM135A	intron_18
chr1	50702734	50702934	13.6058	50702735	50702886	+	ENSSSCT00000048904	ENSSSCG00000004275	FAM135A	cds_16
chr1	50702734	50702934	13.6058	50702887	50704389	+	ENSSSCT00000048904	ENSSSCG00000004275	FAM135A	intron_19
chr1	50714671	50714871	3.05713	50714673	50716186	+	ENSSSCT00000048904	ENSSSCG00000004275	FAM135A	utr3_0
chr1	50715460	50715678	13.8151	50714673	50716186	+	ENSSSCT00000048904	ENSSSCG00000004275	FAM135A	utr3_0
chr1	50785054	50785254	6.71863	50781924	50832069	+	ENSSSCT00000051535	ENSSSCG00000004276	SMAP1	intron_0
chr1	50789835	50790035	15.4896	50781924	50832069	+	ENSSSCT00000051535	ENSSSCG00000004276	SMAP1	intron_0
chr1	50810079	50810373	23.8624	50781924	50832069	+	ENSSSCT00000051535	ENSSSCG00000004276	SMAP1	intron_0
chr1	50835499	50835775	13.4142	50832204	50847220	+	ENSSSCT00000051535	ENSSSCG00000004276	SMAP1	intron_1
chr1	50857745	50857945	7.14104	50857708	50857783	+	ENSSSCT00000051535	ENSSSCG00000004276	SMAP1	cds_3
chr1	50857745	50857945	7.14104	50857784	50866384	+	ENSSSCT00000051535	ENSSSCG00000004276	SMAP1	intron_3
chr1	50863834	50864034	13.3964	50857784	50866384	+	ENSSSCT00000051535	ENSSSCG00000004276	SMAP1	intron_3
chr1	50867915	50868115	14.2337	50866466	50870875	+	ENSSSCT00000051535	ENSSSCG00000004276	SMAP1	intron_4
chr1	50870901	50871101	3.34528	50870876	50870956	+	ENSSSCT00000051535	ENSSSCG00000004276	SMAP1	cds_5
chr1	50870901	50871101	3.34528	50870957	50913845	+	ENSSSCT00000051535	ENSSSCG00000004276	SMAP1	intron_5
chr1	50871769	50871969	7.74481	50870957	50913845	+	ENSSSCT00000051535	ENSSSCG00000004276	SMAP1	intron_5
chr1	50898593	50898793	10.8846	50870957	50913845	+	ENSSSCT00000051535	ENSSSCG00000004276	SMAP1	intron_5
chr1	50927450	50927650	4.3957	50913937	50933131	+	ENSSSCT00000051535	ENSSSCG00000004276	SMAP1	intron_6
chr1	50931439	50931639	3.86393	50913937	50933131	+	ENSSSCT00000051535	ENSSSCG00000004276	SMAP1	intron_6
chr1	50939046	50939371	2.76871	50938947	50939254	+	ENSSSCT00000051535	ENSSSCG00000004276	SMAP1	cds_9
chr1	50939046	50939371	2.76871	50939255	50941249	+	ENSSSCT00000051535	ENSSSCG00000004276	SMAP1	intron_9
chr1	50942022	50942222	3.10318	50941385	50945633	+	ENSSSCT00000051535	ENSSSCG00000004276	SMAP1	utr3_0
chr1	51313307	51313507	5.07221	51313134	51313400	+	ENSSSCT00000060364	ENSSSCG00000004279	OGFRL1	cds_0
chr1	51313307	51313507	5.07221	51313401	51317409	+	ENSSSCT00000060364	ENSSSCG00000004279	OGFRL1	intron_0
chr1	51315764	51315964	9.00072	51313401	51317409	+	ENSSSCT00000060364	ENSSSCG00000004279	OGFRL1	intron_0
chr1	51317409	51317609	14.3291	51317410	51317496	+	ENSSSCT00000060364	ENSSSCG00000004279	OGFRL1	cds_1
chr1	51317409	51317609	14.3291	51317497	51317655	+	ENSSSCT00000060364	ENSSSCG00000004279	OGFRL1	intron_1
chr1	51325449	51325882	6.95084	51325270	51325933	+	ENSSSCT00000060364	ENSSSCG00000004279	OGFRL1	cds_6
chr1	51326702	51326902	5.28895	51325937	51332328	+	ENSSSCT00000060364	ENSSSCG00000004279	OGFRL1	utr3_0
chr1	51331198	51331398	8.32089	51325937	51332328	+	ENSSSCT00000060364	ENSSSCG00000004279	OGFRL1	utr3_0
chr1	52816098	52816298	4.3957	52800753	52831965	+	ENSSSCT00000026479	ENSSSCG00000004281	KCNQ5	intron_1
chr1	52902920	52903120	9.21004	52877367	52909584	+	ENSSSCT00000026479	ENSSSCG00000004281	KCNQ5	intron_8
chr1	53152777	53152977	3.76775	53152484	53153475	+	ENSSSCT00000037924	ENSSSCG00000022994	CYB5R4	intron_8
chr1	53178645	53178845	9.6541	53178595	53178745	+	ENSSSCT00000037924	ENSSSCG00000022994	CYB5R4	cds_13
chr1	53178645	53178845	9.6541	53178746	53179048	+	ENSSSCT00000037924	ENSSSCG00000022994	CYB5R4	intron_14
chr1	53179048	53179248	12.3498	53179049	53179135	+	ENSSSCT00000037924	ENSSSCG00000022994	CYB5R4	cds_14
chr1	53179048	53179248	12.3498	53179136	53185422	+	ENSSSCT00000037924	ENSSSCG00000022994	CYB5R4	intron_15
chr1	55618592	55618837	9.01141	55618559	55618726	+	ENSSSCT00000045846	ENSSSCG00000035281	ZNF292	cds_0
chr1	55618592	55618837	9.01141	55618727	55666251	+	ENSSSCT00000045846	ENSSSCG00000035281	ZNF292	intron_0
chr1	55653857	55654057	11.3032	55618727	55666251	+	ENSSSCT00000045846	ENSSSCG00000035281	ZNF292	intron_0
chr1	55666251	55666451	4.21881	55666252	55666406	+	ENSSSCT00000045846	ENSSSCG00000035281	ZNF292	cds_1
chr1	55666251	55666451	4.21881	55666407	55666599	+	ENSSSCT00000045846	ENSSSCG00000035281	ZNF292	intron_1
chr1	55681748	55681948	5.4423	55669096	55684667	+	ENSSSCT00000045846	ENSSSCG00000035281	ZNF292	intron_3
chr1	55691001	55691201	6.90753	55684871	55691722	+	ENSSSCT00000045846	ENSSSCG00000035281	ZNF292	intron_4
chr1	55696334	55696534	7.53549	55694603	55703558	+	ENSSSCT00000045846	ENSSSCG00000035281	ZNF292	intron_6
chr1	55703953	55704164	19.2593	55703559	55710704	+	ENSSSCT00000045846	ENSSSCG00000035281	ZNF292	cds_7
chr1	55704427	55704627	6.52678	55703559	55710704	+	ENSSSCT00000045846	ENSSSCG00000035281	ZNF292	cds_7
chr1	55704853	55705053	5.88719	55703559	55710704	+	ENSSSCT00000045846	ENSSSCG00000035281	ZNF292	cds_7
chr1	55705242	55705442	9.02406	55703559	55710704	+	ENSSSCT00000045846	ENSSSCG00000035281	ZNF292	cds_7
chr1	55705623	55705823	3.50214	55703559	55710704	+	ENSSSCT00000045846	ENSSSCG00000035281	ZNF292	cds_7
chr1	55706547	55706747	2.88909	55703559	55710704	+	ENSSSCT00000045846	ENSSSCG00000035281	ZNF292	cds_7
chr1	55707730	55707930	7.32617	55703559	55710704	+	ENSSSCT00000045846	ENSSSCG00000035281	ZNF292	cds_7
chr1	55709928	55710151	14.4312	55703559	55710704	+	ENSSSCT00000045846	ENSSSCG00000035281	ZNF292	cds_7
chr1	55710377	55710591	16.2636	55703559	55710704	+	ENSSSCT00000045846	ENSSSCG00000035281	ZNF292	cds_7
chr1	55711005	55711205	6.90753	55710708	55712943	+	ENSSSCT00000045846	ENSSSCG00000035281	ZNF292	utr3_0
chr1	55760539	55760739	3.71416	55760425	55760559	+	ENSSSCT00000004754	ENSSSCG00000004300	SMIM8	cds_0
chr1	55760539	55760739	3.71416	55760560	55762294	+	ENSSSCT00000004754	ENSSSCG00000004300	SMIM8	intron_1
chr1	55762472	55762688	3.56925	55762454	55763969	+	ENSSSCT00000004754	ENSSSCG00000004300	SMIM8	utr3_0
chr1	55882399	55882599	5.01772	55882326	55882559	+	ENSSSCT00000051469	ENSSSCG00000004304	SLC35A1	cds_0
chr1	55882399	55882599	5.01772	55882560	55882749	+	ENSSSCT00000051469	ENSSSCG00000004304	SLC35A1	intron_0
chr1	55895004	55895276	7.5555	55895004	55895693	+	ENSSSCT00000051469	ENSSSCG00000004304	SLC35A1	utr3_0
chr1	56042990	56043190	14.1119	56042585	56044246	+	ENSSSCT00000037698	ENSSSCG00000004306	ORC3	utr3_0
chr1	56043695	56043895	5.90252	56042585	56044246	+	ENSSSCT00000037698	ENSSSCG00000004306	ORC3	utr3_0
chr1	56186631	56186831	7.09644	56186591	56213652	+	ENSSSCT00000043574	ENSSSCG00000038663	NA	intron_2
chr1	57131374	57132015	8.17042	57131439	57131454	+	ENSSSCT00000054078	ENSSSCG00000035549	NA	cds_0
chr1	57131374	57132015	8.17042	57131455	57131485	+	ENSSSCT00000054078	ENSSSCG00000035549	NA	intron_0
chr1	57131374	57132015	8.17042	57131486	57131510	+	ENSSSCT00000054078	ENSSSCG00000035549	NA	cds_1
chr1	57131374	57132015	8.17042	57131511	57131558	+	ENSSSCT00000054078	ENSSSCG00000035549	NA	intron_1
chr1	57131374	57132015	8.17042	57131559	57131637	+	ENSSSCT00000054078	ENSSSCG00000035549	NA	cds_2
chr1	57131374	57132015	8.17042	57131424	57134034	+	ENSSSCT00000041320	ENSSSCG00000039953	PNRC1	utr3_0
chr1	57131374	57132015	8.17042	57130980	57131420	+	ENSSSCT00000041320	ENSSSCG00000039953	PNRC1	cds_1
chr1	57188730	57188957	3.88413	57188535	57189248	+	ENSSSCT00000004769	ENSSSCG00000004314	PM20D2	cds_0
chr1	57189594	57190171	9.09485	57189249	57191814	+	ENSSSCT00000004769	ENSSSCG00000004314	PM20D2	intron_0
chr1	57191914	57192123	7.32624	57191815	57191963	+	ENSSSCT00000004769	ENSSSCG00000004314	PM20D2	cds_1
chr1	57191914	57192123	7.32624	57191964	57196047	+	ENSSSCT00000004769	ENSSSCG00000004314	PM20D2	intron_1
chr1	57195789	57196247	4.9361	57191964	57196047	+	ENSSSCT00000004769	ENSSSCG00000004314	PM20D2	intron_1
chr1	57195789	57196247	4.9361	57196048	57196190	+	ENSSSCT00000004769	ENSSSCG00000004314	PM20D2	cds_2
chr1	57195789	57196247	4.9361	57196191	57197556	+	ENSSSCT00000004769	ENSSSCG00000004314	PM20D2	intron_2
chr1	57214227	57214726	11.281	57214152	57214303	+	ENSSSCT00000004769	ENSSSCG00000004314	PM20D2	cds_6
chr1	57214227	57214726	11.281	57214307	57216285	+	ENSSSCT00000004769	ENSSSCG00000004314	PM20D2	utr3_0
chr1	57216182	57217139	3.75271	57214307	57216285	+	ENSSSCT00000004769	ENSSSCG00000004314	PM20D2	utr3_0
chr1	57466672	57466872	12.7685	57438162	57580452	+	ENSSSCT00000043370	ENSSSCG00000004322	ANKRD6	intron_0
chr1	57556198	57556398	3.97706	57438162	57580452	+	ENSSSCT00000043370	ENSSSCG00000004322	ANKRD6	intron_0
chr1	57615625	57615825	15.071	57615624	57615722	+	ENSSSCT00000043370	ENSSSCG00000004322	ANKRD6	cds_2
chr1	57615625	57615825	15.071	57615723	57618503	+	ENSSSCT00000043370	ENSSSCG00000004322	ANKRD6	intron_3
chr1	57619162	57619362	13.3964	57618603	57622479	+	ENSSSCT00000043370	ENSSSCG00000004322	ANKRD6	intron_4
chr1	57633593	57633793	3.62301	57633545	57633679	+	ENSSSCT00000043370	ENSSSCG00000004322	ANKRD6	cds_9
chr1	57633593	57633793	3.62301	57633680	57634010	+	ENSSSCT00000043370	ENSSSCG00000004322	ANKRD6	intron_10
chr1	57634010	57634210	7.63546	57634011	57634196	+	ENSSSCT00000043370	ENSSSCG00000004322	ANKRD6	cds_10
chr1	57634010	57634210	7.63546	57634197	57634665	+	ENSSSCT00000043370	ENSSSCG00000004322	ANKRD6	intron_11
chr1	57636813	57637013	3.22565	57636791	57636904	+	ENSSSCT00000043370	ENSSSCG00000004322	ANKRD6	cds_12
chr1	57636813	57637013	3.22565	57636905	57637754	+	ENSSSCT00000043370	ENSSSCG00000004322	ANKRD6	intron_13
chr1	57637754	57637954	4.10185	57637755	57637881	+	ENSSSCT00000043370	ENSSSCG00000004322	ANKRD6	cds_13
chr1	57637754	57637954	4.10185	57637882	57643659	+	ENSSSCT00000043370	ENSSSCG00000004322	ANKRD6	intron_14
chr1	57854309	57854703	8.42417	57853589	57855804	+	ENSSSCT00000004787	ENSSSCG00000004331	CASP8AP2	cds_5
chr1	57857378	57857849	10.4586	57856340	57859475	+	ENSSSCT00000004787	ENSSSCG00000004331	CASP8AP2	cds_6
chr1	57859329	57859529	7.32617	57856340	57859475	+	ENSSSCT00000004787	ENSSSCG00000004331	CASP8AP2	cds_6
chr1	57859329	57859529	7.32617	57859476	57861620	+	ENSSSCT00000004787	ENSSSCG00000004331	CASP8AP2	intron_7
chr1	58775823	58776023	9.93694	58775429	58779244	+	ENSSSCT00000055393	ENSSSCG00000040939	NA	cds_0
chr1	58777876	58778606	15.0313	58775429	58779244	+	ENSSSCT00000055393	ENSSSCG00000040939	NA	cds_0
chr1	62897804	62898004	7.95413	62887986	62902228	+	ENSSSCT00000038684	ENSSSCG00000035648	MANEA	intron_0
chr1	62902452	62902652	4.40452	62902267	62902807	+	ENSSSCT00000038684	ENSSSCG00000035648	MANEA	cds_0
chr1	62903382	62903582	11.0939	62902808	62916261	+	ENSSSCT00000038684	ENSSSCG00000035648	MANEA	intron_1
chr1	62903969	62904169	10.2566	62902808	62916261	+	ENSSSCT00000038684	ENSSSCG00000035648	MANEA	intron_1
chr1	62904859	62905059	12.3498	62902808	62916261	+	ENSSSCT00000038684	ENSSSCG00000035648	MANEA	intron_1
chr1	62917956	62918156	7.53549	62916372	62939371	+	ENSSSCT00000038684	ENSSSCG00000035648	MANEA	intron_2
chr1	62920361	62920636	18.987	62916372	62939371	+	ENSSSCT00000038684	ENSSSCG00000035648	MANEA	intron_2
chr1	62931216	62931416	5.86094	62916372	62939371	+	ENSSSCT00000038684	ENSSSCG00000035648	MANEA	intron_2
chr1	62934986	62935186	13.1871	62916372	62939371	+	ENSSSCT00000038684	ENSSSCG00000035648	MANEA	intron_2
chr1	62940304	62940682	4.28698	62940267	62940921	+	ENSSSCT00000038684	ENSSSCG00000035648	MANEA	cds_3
chr1	62942275	62942475	8.81492	62940925	62945655	+	ENSSSCT00000038684	ENSSSCG00000035648	MANEA	utr3_0
chr1	62943026	62943513	15.6989	62940925	62945655	+	ENSSSCT00000038684	ENSSSCG00000035648	MANEA	utr3_0
chr1	62944159	62944359	11.7219	62940925	62945655	+	ENSSSCT00000038684	ENSSSCG00000035648	MANEA	utr3_0
chr1	63638631	63638857	16.5118	63638525	63638652	+	ENSSSCT00000004795	ENSSSCG00000004339	UFL1	utr5_0
chr1	63638631	63638857	16.5118	63638653	63638729	+	ENSSSCT00000004795	ENSSSCG00000004339	UFL1	cds_0
chr1	63638631	63638857	16.5118	63638730	63639908	+	ENSSSCT00000004795	ENSSSCG00000004339	UFL1	intron_0
chr1	63639908	63640108	14.1039	63639909	63640054	+	ENSSSCT00000004795	ENSSSCG00000004339	UFL1	cds_1
chr1	63639908	63640108	14.1039	63640055	63641069	+	ENSSSCT00000004795	ENSSSCG00000004339	UFL1	intron_1
chr1	64033855	64034055	6.27958	64032399	64034763	+	ENSSSCT00000057867	ENSSSCG00000037906	NA	intron_4
chr1	64035925	64036125	6.27958	64034799	64040834	+	ENSSSCT00000057867	ENSSSCG00000037906	NA	intron_5
chr1	64038693	64039033	4.02587	64034799	64040834	+	ENSSSCT00000057867	ENSSSCG00000037906	NA	intron_5
chr1	64079050	64079250	2.88785	64078686	64079076	+	ENSSSCT00000064737	ENSSSCG00000027002	KLHL32	utr5_0
chr1	64079050	64079250	2.88785	64079077	64127620	+	ENSSSCT00000064737	ENSSSCG00000027002	KLHL32	intron_0
chr1	64168387	64168587	13.8151	64136474	64178610	+	ENSSSCT00000064737	ENSSSCG00000027002	KLHL32	intron_2
chr1	64181362	64181562	12.7685	64178719	64207981	+	ENSSSCT00000064737	ENSSSCG00000027002	KLHL32	intron_3
chr1	64186153	64186353	11.7219	64178719	64207981	+	ENSSSCT00000064737	ENSSSCG00000027002	KLHL32	intron_3
chr1	64239696	64239896	13.8151	64233795	64259725	+	ENSSSCT00000064737	ENSSSCG00000027002	KLHL32	intron_5
chr1	64260039	64260480	10.7355	64259726	64260452	+	ENSSSCT00000064737	ENSSSCG00000027002	KLHL32	cds_5
chr1	64260039	64260480	10.7355	64260453	64281136	+	ENSSSCT00000064737	ENSSSCG00000027002	KLHL32	intron_6
chr1	64281532	64281732	6.90753	64281196	64284408	+	ENSSSCT00000064737	ENSSSCG00000027002	KLHL32	intron_7
chr1	64303083	64303364	17.6025	64302963	64303121	+	ENSSSCT00000064737	ENSSSCG00000027002	KLHL32	cds_9
chr1	64303083	64303364	17.6025	64303125	64307190	+	ENSSSCT00000064737	ENSSSCG00000027002	KLHL32	utr3_0
chr1	64303653	64303853	13.1871	64303125	64307190	+	ENSSSCT00000064737	ENSSSCG00000027002	KLHL32	utr3_0
chr1	65835779	65837679	25.9888	65835519	65835994	+	ENSSSCT00000004803	ENSSSCG00000004346	POU3F2	utr5_0
chr1	65835779	65837679	25.9888	65835995	65837077	+	ENSSSCT00000004803	ENSSSCG00000004346	POU3F2	cds_0
chr1	65835779	65837679	25.9888	65837078	65847276	+	ENSSSCT00000004803	ENSSSCG00000004346	POU3F2	intron_0
chr1	65847276	65847476	28.8861	65847277	65847285	+	ENSSSCT00000004803	ENSSSCG00000004346	POU3F2	cds_1
chr1	65847276	65847476	28.8861	65847289	65848875	+	ENSSSCT00000004803	ENSSSCG00000004346	POU3F2	utr3_0
chr1	66460016	66460216	3.17195	66459980	66460026	+	ENSSSCT00000053219	ENSSSCG00000038757	NA	utr5_0
chr1	66460016	66460216	3.17195	66460027	66460099	+	ENSSSCT00000053219	ENSSSCG00000038757	NA	cds_0
chr1	66460016	66460216	3.17195	66460100	66463178	+	ENSSSCT00000053219	ENSSSCG00000038757	NA	intron_0
chr1	66464813	66465022	3.56596	66464204	66465641	+	ENSSSCT00000053219	ENSSSCG00000038757	NA	utr3_0
chr1	66465434	66465827	3.32664	66464204	66465641	+	ENSSSCT00000053219	ENSSSCG00000038757	NA	utr3_0
chr1	66465434	66465827	3.32664	66465642	66467162	+	ENSSSCT00000053219	ENSSSCG00000038757	NA	intron_3
chr1	66466090	66466290	3.44276	66465642	66467162	+	ENSSSCT00000053219	ENSSSCG00000038757	NA	intron_3
chr1	68289369	68289569	2.8392	68289377	68289512	+	ENSSSCT00000032833	ENSSSCG00000004361	GRIK2	cds_0
chr1	68289369	68289569	2.8392	68289513	68292933	+	ENSSSCT00000032833	ENSSSCG00000004361	GRIK2	intron_0
chr1	68360376	68360576	8.58209	68340782	68439844	+	ENSSSCT00000032833	ENSSSCG00000004361	GRIK2	intron_4
chr1	68530640	68530840	10.8846	68530553	68530776	+	ENSSSCT00000032833	ENSSSCG00000004361	GRIK2	cds_9
chr1	68530640	68530840	10.8846	68530777	68564271	+	ENSSSCT00000032833	ENSSSCG00000004361	GRIK2	intron_9
chr1	68533567	68533767	11.3032	68530777	68564271	+	ENSSSCT00000032833	ENSSSCG00000004361	GRIK2	intron_9
chr1	68564355	68564555	7.53549	68564272	68564390	+	ENSSSCT00000032833	ENSSSCG00000004361	GRIK2	cds_10
chr1	68564355	68564555	7.53549	68564391	68567972	+	ENSSSCT00000032833	ENSSSCG00000004361	GRIK2	intron_10
chr1	68567972	68568172	4.52642	68567973	68568190	+	ENSSSCT00000032833	ENSSSCG00000004361	GRIK2	cds_11
chr1	68634516	68634716	13.3964	68568191	68645762	+	ENSSSCT00000032833	ENSSSCG00000004361	GRIK2	intron_11
chr1	68661683	68661883	2.72115	68645989	68664334	+	ENSSSCT00000032833	ENSSSCG00000004361	GRIK2	intron_12
chr1	68674460	68674660	7.74481	68674452	68678724	+	ENSSSCT00000032833	ENSSSCG00000004361	GRIK2	intron_14
chr1	71211819	71212019	9.41936	71174746	71240208	+	ENSSSCT00000043008	ENSSSCG00000037612	LIN28B	intron_0
chr1	71233210	71233410	6.07026	71174746	71240208	+	ENSSSCT00000043008	ENSSSCG00000037612	LIN28B	intron_0
chr1	71244223	71244423	10.8846	71240394	71294846	+	ENSSSCT00000043008	ENSSSCG00000037612	LIN28B	intron_1
chr1	71295097	71295297	3.99634	71294847	71295213	+	ENSSSCT00000043008	ENSSSCG00000037612	LIN28B	cds_2
chr1	71295097	71295297	3.99634	71295217	71299820	+	ENSSSCT00000043008	ENSSSCG00000037612	LIN28B	utr3_0
chr1	72330577	72331089	7.30859	72330521	72331641	+	ENSSSCT00000037769	ENSSSCG00000004369	PRDM1	cds_3
chr1	72331285	72331485	3.03139	72330521	72331641	+	ENSSSCT00000037769	ENSSSCG00000004369	PRDM1	cds_3
chr1	72332814	72333014	1.95345	72332503	72333072	+	ENSSSCT00000037769	ENSSSCG00000004369	PRDM1	cds_5
chr1	72333803	72334003	6.34147	72333076	72337411	+	ENSSSCT00000037769	ENSSSCG00000004369	PRDM1	utr3_0
chr1	72334434	72334973	13.1104	72333076	72337411	+	ENSSSCT00000037769	ENSSSCG00000004369	PRDM1	utr3_0
chr1	72476825	72477256	11.7807	72476269	72479177	+	ENSSSCT00000065303	ENSSSCG00000032933	NA	intron_3
chr1	72487172	72487372	8.37277	72486498	72494364	+	ENSSSCT00000065303	ENSSSCG00000032933	NA	intron_6
chr1	72494656	72494918	21.7692	72494377	72496093	+	ENSSSCT00000065303	ENSSSCG00000032933	NA	intron_7
chr1	72499643	72499843	11.0939	72499045	72509056	+	ENSSSCT00000065303	ENSSSCG00000032933	NA	intron_10
chr1	72501280	72501480	7.32617	72499045	72509056	+	ENSSSCT00000065303	ENSSSCG00000032933	NA	intron_10
chr1	72507284	72507484	12.9506	72499045	72509056	+	ENSSSCT00000065303	ENSSSCG00000032933	NA	intron_10
chr1	72515897	72516157	3.38871	72514436	72523099	+	ENSSSCT00000065303	ENSSSCG00000032933	NA	intron_13
chr1	72520209	72520416	3.14799	72514436	72523099	+	ENSSSCT00000065303	ENSSSCG00000032933	NA	intron_13
chr1	72642542	72642742	8.16345	72636872	72699574	+	ENSSSCT00000033563	ENSSSCG00000004371	CRYBG1	intron_1
chr1	72748959	72749159	9.838	72748801	72750379	+	ENSSSCT00000033563	ENSSSCG00000004371	CRYBG1	intron_15
chr1	72761059	72761259	6.69821	72758376	72762854	+	ENSSSCT00000033563	ENSSSCG00000004371	CRYBG1	intron_20
chr1	72814988	72815188	2.26458	72814782	72815624	+	ENSSSCT00000041310	ENSSSCG00000004374	QRSL1	utr5_0
chr1	72815392	72815597	2.83683	72814782	72815624	+	ENSSSCT00000041310	ENSSSCG00000004374	QRSL1	utr5_0
chr1	72826824	72827024	5.50081	72824207	72828292	+	ENSSSCT00000041310	ENSSSCG00000004374	QRSL1	intron_2
chr1	72833062	72833497	4.9576	72832963	72833138	+	ENSSSCT00000041310	ENSSSCG00000004374	QRSL1	cds_4
chr1	72833062	72833497	4.9576	72833139	72833227	+	ENSSSCT00000041310	ENSSSCG00000004374	QRSL1	intron_4
chr1	72833062	72833497	4.9576	72833228	72833340	+	ENSSSCT00000041310	ENSSSCG00000004374	QRSL1	cds_5
chr1	72833062	72833497	4.9576	72833341	72834504	+	ENSSSCT00000041310	ENSSSCG00000004374	QRSL1	intron_5
chr1	72833861	72834061	6.4754	72833341	72834504	+	ENSSSCT00000041310	ENSSSCG00000004374	QRSL1	intron_5
chr1	72834504	72834863	3.46989	72834505	72834697	+	ENSSSCT00000041310	ENSSSCG00000004374	QRSL1	cds_6
chr1	72834504	72834863	3.46989	72834698	72835229	+	ENSSSCT00000041310	ENSSSCG00000004374	QRSL1	intron_6
chr1	72837284	72837484	8.27282	72835348	72841164	+	ENSSSCT00000041310	ENSSSCG00000004374	QRSL1	intron_7
chr1	72841233	72841433	2.39296	72841165	72841370	+	ENSSSCT00000041310	ENSSSCG00000004374	QRSL1	cds_8
chr1	72841233	72841433	2.39296	72841371	72844616	+	ENSSSCT00000041310	ENSSSCG00000004374	QRSL1	intron_8
chr1	73041770	73041970	8.37277	72990759	73130862	+	ENSSSCT00000049984	ENSSSCG00000037071	NA	intron_0
chr1	73120041	73120790	4.30134	72990759	73130862	+	ENSSSCT00000049984	ENSSSCG00000037071	NA	intron_0
chr1	73131216	73131416	8.58209	73131200	73131269	+	ENSSSCT00000049984	ENSSSCG00000037071	NA	utr3_0
chr1	73166951	73167269	7.90473	73166621	73167090	+	ENSSSCT00000042798	ENSSSCG00000037985	C6orf203	cds_0
chr1	73166951	73167269	7.90473	73167091	73169213	+	ENSSSCT00000042798	ENSSSCG00000037985	C6orf203	intron_1
chr1	73169213	73169480	11.976	73169214	73169286	+	ENSSSCT00000042798	ENSSSCG00000037985	C6orf203	cds_1
chr1	73169213	73169480	11.976	73169287	73173984	+	ENSSSCT00000042798	ENSSSCG00000037985	C6orf203	intron_2
chr1	73172266	73172466	11.3371	73169287	73173984	+	ENSSSCT00000042798	ENSSSCG00000037985	C6orf203	intron_2
chr1	73173984	73174184	10.1	73173985	73174161	+	ENSSSCT00000042798	ENSSSCG00000037985	C6orf203	cds_2
chr1	73549360	73549657	5.67089	73549183	73549814	+	ENSSSCT00000004840	ENSSSCG00000004379	SOBP	utr5_0
chr1	73550808	73551008	3.60895	73549911	73564811	+	ENSSSCT00000004840	ENSSSCG00000004379	SOBP	intron_0
chr1	73564882	73565082	7.14919	73564812	73564950	+	ENSSSCT00000004840	ENSSSCG00000004379	SOBP	cds_1
chr1	73564882	73565082	7.14919	73564951	73567384	+	ENSSSCT00000004840	ENSSSCG00000004379	SOBP	intron_1
chr1	73567384	73567621	3.97768	73567385	73567570	+	ENSSSCT00000004840	ENSSSCG00000004379	SOBP	cds_2
chr1	73567384	73567621	3.97768	73567571	73595012	+	ENSSSCT00000004840	ENSSSCG00000004379	SOBP	intron_2
chr1	73570251	73570451	17.3735	73567571	73595012	+	ENSSSCT00000004840	ENSSSCG00000004379	SOBP	intron_2
chr1	73581460	73581660	6.90753	73567571	73595012	+	ENSSSCT00000004840	ENSSSCG00000004379	SOBP	intron_2
chr1	73583022	73583222	5.4423	73567571	73595012	+	ENSSSCT00000004840	ENSSSCG00000004379	SOBP	intron_2
chr1	73700568	73701972	15.4751	73700062	73702014	+	ENSSSCT00000004840	ENSSSCG00000004379	SOBP	cds_5
chr1	74288268	74288468	9.08615	74286453	74291203	+	ENSSSCT00000022342	ENSSSCG00000004384	NR2E1	intron_7
chr1	74291454	74291800	21.8339	74291367	74292681	+	ENSSSCT00000022342	ENSSSCG00000004384	NR2E1	utr3_0
chr1	74292157	74292357	6.69821	74291367	74292681	+	ENSSSCT00000022342	ENSSSCG00000004384	NR2E1	utr3_0
chr1	74385134	74385334	4.18638	74367776	74404667	+	ENSSSCT00000046117	ENSSSCG00000040199	AFG1L	intron_0
chr1	74451443	74451643	11.9312	74440247	74467915	+	ENSSSCT00000046117	ENSSSCG00000040199	AFG1L	intron_5
chr1	74552631	74552831	6.69821	74545067	74579167	+	ENSSSCT00000046117	ENSSSCG00000040199	AFG1L	intron_9
chr1	74629489	74629689	2.89286	74629560	74629694	+	ENSSSCT00000004849	ENSSSCG00000004387	FOXO3	utr5_1
chr1	74629489	74629689	2.89286	74628461	74629559	+	ENSSSCT00000004849	ENSSSCG00000004387	FOXO3	intron_0
chr1	74629880	74630207	14.7105	74629695	74630312	+	ENSSSCT00000004849	ENSSSCG00000004387	FOXO3	cds_0
chr1	74725406	74725606	18.0014	74630313	74737036	+	ENSSSCT00000004849	ENSSSCG00000004387	FOXO3	intron_1
chr1	74737835	74738035	2.74218	74737037	74738434	+	ENSSSCT00000004849	ENSSSCG00000004387	FOXO3	cds_1
chr1	74738235	74738665	6.76151	74737037	74738434	+	ENSSSCT00000004849	ENSSSCG00000004387	FOXO3	cds_1
chr1	74738235	74738665	6.76151	74738438	74738472	+	ENSSSCT00000004849	ENSSSCG00000004387	FOXO3	utr3_0
chr1	74738235	74738665	6.76151	74738473	74755424	+	ENSSSCT00000004849	ENSSSCG00000004387	FOXO3	intron_2
chr1	74740057	74740257	2.7465	74738473	74755424	+	ENSSSCT00000004849	ENSSSCG00000004387	FOXO3	intron_2
chr1	74745825	74746025	10.2566	74738473	74755424	+	ENSSSCT00000004849	ENSSSCG00000004387	FOXO3	intron_2
chr1	74755424	74755817	4.48045	74755425	74760325	+	ENSSSCT00000004849	ENSSSCG00000004387	FOXO3	utr3_1
chr1	74759311	74759796	4.09215	74755425	74760325	+	ENSSSCT00000004849	ENSSSCG00000004387	FOXO3	utr3_1
chr1	75357482	75357682	11.7219	75357212	75357854	+	ENSSSCT00000024443	ENSSSCG00000004415	NA	intron_24
chr1	75442085	75442573	10.0876	75437579	75442920	+	ENSSSCT00000060980	ENSSSCG00000035239	NA	intron_0
chr1	75442855	75443243	5.19639	75437579	75442920	+	ENSSSCT00000060980	ENSSSCG00000035239	NA	intron_0
chr1	75442855	75443243	5.19639	75442921	75442927	+	ENSSSCT00000060980	ENSSSCG00000035239	NA	cds_1
chr1	75442855	75443243	5.19639	75442928	75459505	+	ENSSSCT00000060980	ENSSSCG00000035239	NA	intron_1
chr1	75443472	75443748	2.9527	75442928	75459505	+	ENSSSCT00000060980	ENSSSCG00000035239	NA	intron_1
chr1	75443900	75444100	1.60606	75442928	75459505	+	ENSSSCT00000060980	ENSSSCG00000035239	NA	intron_1
chr1	75448718	75448918	1.91025	75442928	75459505	+	ENSSSCT00000060980	ENSSSCG00000035239	NA	intron_1
chr1	75508723	75508930	2.86224	75508298	75508803	+	ENSSSCT00000004871	ENSSSCG00000004408	SMPD2	utr5_0
chr1	75508723	75508930	2.86224	75508804	75508853	+	ENSSSCT00000004871	ENSSSCG00000004408	SMPD2	cds_0
chr1	75508723	75508930	2.86224	75508854	75509023	+	ENSSSCT00000004871	ENSSSCG00000004408	SMPD2	intron_0
chr1	75511216	75511897	5.00763	75511167	75511552	+	ENSSSCT00000004871	ENSSSCG00000004408	SMPD2	cds_9
chr1	75511216	75511897	5.00763	75511556	75512153	+	ENSSSCT00000004871	ENSSSCG00000004408	SMPD2	utr3_0
chr1	75720500	75720700	14.0244	75720460	75720583	+	ENSSSCT00000004868	ENSSSCG00000004405	FIG4	cds_2
chr1	75720500	75720700	14.0244	75720584	75727635	+	ENSSSCT00000004868	ENSSSCG00000004405	FIG4	intron_2
chr1	75727635	75727835	12.9778	75727636	75727792	+	ENSSSCT00000004868	ENSSSCG00000004405	FIG4	cds_3
chr1	75727635	75727835	12.9778	75727793	75731669	+	ENSSSCT00000004868	ENSSSCG00000004405	FIG4	intron_3
chr1	75739187	75739399	5.52969	75739122	75739270	+	ENSSSCT00000004868	ENSSSCG00000004405	FIG4	cds_5
chr1	75739187	75739399	5.52969	75739271	75742939	+	ENSSSCT00000004868	ENSSSCG00000004405	FIG4	intron_5
chr1	75755485	75755685	6.47432	75755379	75755495	+	ENSSSCT00000004868	ENSSSCG00000004405	FIG4	cds_11
chr1	75755485	75755685	6.47432	75755496	75757219	+	ENSSSCT00000004868	ENSSSCG00000004405	FIG4	intron_11
chr1	75757219	75757419	11.0133	75757220	75757265	+	ENSSSCT00000004868	ENSSSCG00000004405	FIG4	cds_12
chr1	75757219	75757419	11.0133	75757266	75757925	+	ENSSSCT00000004868	ENSSSCG00000004405	FIG4	intron_12
chr1	75757925	75758125	6.03677	75757926	75758074	+	ENSSSCT00000004868	ENSSSCG00000004405	FIG4	cds_13
chr1	75757925	75758125	6.03677	75758075	75759065	+	ENSSSCT00000004868	ENSSSCG00000004405	FIG4	intron_13
chr1	75803952	75804152	6.69821	75792002	75843264	+	ENSSSCT00000004868	ENSSSCG00000004405	FIG4	intron_21
chr1	76212238	76212438	6.43607	76212239	76212322	+	ENSSSCT00000004866	ENSSSCG00000004403	CDC40	cds_3
chr1	76212238	76212438	6.43607	76212323	76213721	+	ENSSSCT00000004866	ENSSSCG00000004403	CDC40	intron_4
chr1	76213834	76214048	8.83643	76213722	76213861	+	ENSSSCT00000004866	ENSSSCG00000004403	CDC40	cds_4
chr1	76213834	76214048	8.83643	76213862	76215148	+	ENSSSCT00000004866	ENSSSCG00000004403	CDC40	intron_5
chr1	76215148	76215348	7.48498	76215149	76215245	+	ENSSSCT00000004866	ENSSSCG00000004403	CDC40	cds_5
chr1	76215148	76215348	7.48498	76215246	76216525	+	ENSSSCT00000004866	ENSSSCG00000004403	CDC40	intron_6
chr1	76223594	76223797	11.3558	76223495	76223628	+	ENSSSCT00000004866	ENSSSCG00000004403	CDC40	cds_11
chr1	76223594	76223797	11.3558	76223629	76229371	+	ENSSSCT00000004866	ENSSSCG00000004403	CDC40	intron_12
chr1	76229371	76229639	19.7781	76229372	76229448	+	ENSSSCT00000004866	ENSSSCG00000004403	CDC40	cds_12
chr1	76229371	76229639	19.7781	76229449	76231499	+	ENSSSCT00000004866	ENSSSCG00000004403	CDC40	intron_13
chr1	76231499	76231791	10.4017	76231500	76231644	+	ENSSSCT00000004866	ENSSSCG00000004403	CDC40	cds_13
chr1	76231499	76231791	10.4017	76231645	76232638	+	ENSSSCT00000004866	ENSSSCG00000004403	CDC40	intron_14
chr1	76232638	76232838	6.4046	76232639	76232813	+	ENSSSCT00000004866	ENSSSCG00000004403	CDC40	cds_14
chr1	76232638	76232838	6.4046	76232817	76234685	+	ENSSSCT00000004866	ENSSSCG00000004403	CDC40	utr3_0
chr1	76233576	76233776	3.1947	76232817	76234685	+	ENSSSCT00000004866	ENSSSCG00000004403	CDC40	utr3_0
chr1	76233985	76234185	1.96084	76232817	76234685	+	ENSSSCT00000004866	ENSSSCG00000004403	CDC40	utr3_0
chr1	76234389	76234589	4.26974	76232817	76234685	+	ENSSSCT00000004866	ENSSSCG00000004403	CDC40	utr3_0
chr1	76841311	76841511	2.88967	76840168	76856590	+	ENSSSCT00000004855	ENSSSCG00000004392	AMD1	intron_0
chr1	76847611	76847811	6.48889	76840168	76856590	+	ENSSSCT00000004855	ENSSSCG00000004392	AMD1	intron_0
chr1	76850416	76850616	13.6058	76840168	76856590	+	ENSSSCT00000004855	ENSSSCG00000004392	AMD1	intron_0
chr1	76854951	76855151	3.2531	76840168	76856590	+	ENSSSCT00000004855	ENSSSCG00000004392	AMD1	intron_0
chr1	76857664	76857946	8.31345	76857665	76857791	+	ENSSSCT00000004855	ENSSSCG00000004392	AMD1	cds_2
chr1	76857664	76857946	8.31345	76857792	76858803	+	ENSSSCT00000004855	ENSSSCG00000004392	AMD1	intron_2
chr1	76859905	76860642	2.35867	76859878	76859920	+	ENSSSCT00000004855	ENSSSCG00000004392	AMD1	cds_4
chr1	76859905	76860642	2.35867	76859921	76860016	+	ENSSSCT00000004855	ENSSSCG00000004392	AMD1	intron_4
chr1	76859905	76860642	2.35867	76860017	76860161	+	ENSSSCT00000004855	ENSSSCG00000004392	AMD1	cds_5
chr1	76859905	76860642	2.35867	76860162	76860269	+	ENSSSCT00000004855	ENSSSCG00000004392	AMD1	intron_5
chr1	76859905	76860642	2.35867	76860270	76860362	+	ENSSSCT00000004855	ENSSSCG00000004392	AMD1	cds_6
chr1	76859905	76860642	2.35867	76860363	76860442	+	ENSSSCT00000004855	ENSSSCG00000004392	AMD1	intron_6
chr1	76859905	76860642	2.35867	76860443	76860598	+	ENSSSCT00000004855	ENSSSCG00000004392	AMD1	cds_7
chr1	76859905	76860642	2.35867	76860599	76861544	+	ENSSSCT00000004855	ENSSSCG00000004392	AMD1	intron_7
chr1	76862844	76863144	9.44457	76862735	76863275	+	ENSSSCT00000004855	ENSSSCG00000004392	AMD1	intron_8
chr1	76863351	76863758	5.75518	76863276	76863722	+	ENSSSCT00000004855	ENSSSCG00000004392	AMD1	utr3_1
chr1	76896879	76897419	7.94631	76896871	76896927	+	ENSSSCT00000004856	ENSSSCG00000004393	GTF3C6	cds_0
chr1	76896879	76897419	7.94631	76896928	76897219	+	ENSSSCT00000004856	ENSSSCG00000004393	GTF3C6	intron_0
chr1	76896879	76897419	7.94631	76897220	76897300	+	ENSSSCT00000004856	ENSSSCG00000004393	GTF3C6	cds_1
chr1	76896879	76897419	7.94631	76897301	76898455	+	ENSSSCT00000004856	ENSSSCG00000004393	GTF3C6	intron_1
chr1	76898475	76898822	10.1677	76898456	76898519	+	ENSSSCT00000004856	ENSSSCG00000004393	GTF3C6	cds_2
chr1	76898475	76898822	10.1677	76898520	76898622	+	ENSSSCT00000004856	ENSSSCG00000004393	GTF3C6	intron_2
chr1	76898475	76898822	10.1677	76898623	76898667	+	ENSSSCT00000004856	ENSSSCG00000004393	GTF3C6	cds_3
chr1	76898475	76898822	10.1677	76898668	76902663	+	ENSSSCT00000004856	ENSSSCG00000004393	GTF3C6	intron_3
chr1	76908451	76908651	2.08624	76908208	76908503	+	ENSSSCT00000004856	ENSSSCG00000004393	GTF3C6	cds_5
chr1	76908451	76908651	2.08624	76908507	76909858	+	ENSSSCT00000004856	ENSSSCG00000004393	GTF3C6	utr3_0
chr1	76908977	76909495	3.99137	76908507	76909858	+	ENSSSCT00000004856	ENSSSCG00000004393	GTF3C6	utr3_0
chr1	76925924	76926124	7.95413	76924996	76929472	+	ENSSSCT00000043824	ENSSSCG00000004394	RPF2	intron_2
chr1	76945164	76945364	10.0473	76940964	76952586	+	ENSSSCT00000043824	ENSSSCG00000004394	RPF2	intron_6
chr1	77169834	77170034	9.12514	77167441	77171084	+	ENSSSCT00000056064	ENSSSCG00000004419	MFSD4B	utr3_0
chr1	77170326	77170526	11.8436	77167441	77171084	+	ENSSSCT00000056064	ENSSSCG00000004419	MFSD4B	utr3_0
chr1	77170919	77171119	3.78494	77167441	77171084	+	ENSSSCT00000056064	ENSSSCG00000004419	MFSD4B	utr3_0
chr1	78051784	78051984	7.95413	78048631	78059209	+	ENSSSCT00000065221	ENSSSCG00000036621	FAM229B	intron_0
chr1	79792352	79793183	5.25809	79792120	79793013	+	ENSSSCT00000038674	ENSSSCG00000037803	MARCKS	cds_1
chr1	79792352	79793183	5.25809	79793017	79796128	+	ENSSSCT00000038674	ENSSSCG00000037803	MARCKS	utr3_0
chr1	79793923	79794123	4.38374	79793017	79796128	+	ENSSSCT00000038674	ENSSSCG00000037803	MARCKS	utr3_0
chr1	81761270	81761470	6.90753	81757424	81763245	+	ENSSSCT00000035653	ENSSSCG00000004435	NT5DC1	intron_3
chr1	81768069	81768269	11.0939	81764810	81854721	+	ENSSSCT00000035653	ENSSSCG00000004435	NT5DC1	intron_5
chr1	81826594	81826794	16.5362	81764810	81854721	+	ENSSSCT00000035653	ENSSSCG00000004435	NT5DC1	intron_5
chr1	81872532	81872732	9.21004	81872250	81879073	+	ENSSSCT00000035653	ENSSSCG00000004435	NT5DC1	intron_10
chr1	81879263	81879463	3.61542	81879190	81880688	+	ENSSSCT00000035653	ENSSSCG00000004435	NT5DC1	utr3_0
chr1	81879772	81879972	5.93901	81879190	81880688	+	ENSSSCT00000035653	ENSSSCG00000004435	NT5DC1	utr3_0
chr1	81880368	81880741	20.9319	81879190	81880688	+	ENSSSCT00000035653	ENSSSCG00000004435	NT5DC1	utr3_0
chr1	82063203	82063403	13.6058	82062937	82063845	+	ENSSSCT00000042745	ENSSSCG00000004441	NA	utr3_0
chr1	82656597	82656797	9.62868	82655466	82662820	+	ENSSSCT00000038829	ENSSSCG00000004453	SNAP91	intron_14
chr1	82662879	82663079	6.48889	82662821	82662928	+	ENSSSCT00000038829	ENSSSCG00000004453	SNAP91	cds_14
chr1	82662879	82663079	6.48889	82662929	82663562	+	ENSSSCT00000038829	ENSSSCG00000004453	SNAP91	intron_15
chr1	82663562	82663762	6.27958	82663563	82663826	+	ENSSSCT00000038829	ENSSSCG00000004453	SNAP91	cds_15
chr1	82689737	82689937	11.9312	82683339	82690084	+	ENSSSCT00000038829	ENSSSCG00000004453	SNAP91	intron_24
chr1	82800146	82800367	2.14927	82799873	82800204	+	ENSSSCT00000004920	ENSSSCG00000004454	ME1	utr5_0
chr1	82800146	82800367	2.14927	82800205	82800282	+	ENSSSCT00000004920	ENSSSCG00000004454	ME1	cds_0
chr1	82800146	82800367	2.14927	82800283	82827168	+	ENSSSCT00000004920	ENSSSCG00000004454	ME1	intron_0
chr1	82873697	82873897	2.54006	82833440	82875116	+	ENSSSCT00000004920	ENSSSCG00000004454	ME1	intron_2
chr1	82959473	82959673	15.9083	82955702	82966704	+	ENSSSCT00000004920	ENSSSCG00000004454	ME1	intron_8
chr1	82973418	82973618	4.18287	82973266	82973439	+	ENSSSCT00000004920	ENSSSCG00000004454	ME1	cds_11
chr1	82973418	82973618	4.18287	82973440	82983136	+	ENSSSCT00000004920	ENSSSCG00000004454	ME1	intron_11
chr1	82983170	82983370	6.27166	82983137	82983235	+	ENSSSCT00000004920	ENSSSCG00000004454	ME1	cds_12
chr1	82983170	82983370	6.27166	82983236	82988278	+	ENSSSCT00000004920	ENSSSCG00000004454	ME1	intron_12
chr1	82988278	82988527	5.87671	82988279	82988443	+	ENSSSCT00000004920	ENSSSCG00000004454	ME1	cds_13
chr1	82988278	82988527	5.87671	82988447	82989908	+	ENSSSCT00000004920	ENSSSCG00000004454	ME1	utr3_0
chr1	83004079	83004279	3.54806	83003737	83005816	+	ENSSSCT00000004922	ENSSSCG00000004456	PGM3	intron_0
chr1	83005993	83006193	4.36473	83005827	83006030	+	ENSSSCT00000004922	ENSSSCG00000004456	PGM3	cds_0
chr1	83005993	83006193	4.36473	83006031	83007491	+	ENSSSCT00000004922	ENSSSCG00000004456	PGM3	intron_1
chr1	83007503	83007703	4.03653	83007492	83007676	+	ENSSSCT00000004922	ENSSSCG00000004456	PGM3	cds_1
chr1	83007503	83007703	4.03653	83007677	83009281	+	ENSSSCT00000004922	ENSSSCG00000004456	PGM3	intron_2
chr1	83009723	83009923	5.19743	83009350	83014597	+	ENSSSCT00000004922	ENSSSCG00000004456	PGM3	intron_3
chr1	83020895	83021095	4.03924	83020484	83022806	+	ENSSSCT00000004922	ENSSSCG00000004456	PGM3	intron_8
chr1	83140960	83141160	5.93284	83140903	83149329	+	ENSSSCT00000059955	ENSSSCG00000026346	UBE3D	intron_0
chr1	83150616	83150816	3.13979	83149527	83153574	+	ENSSSCT00000059955	ENSSSCG00000026346	UBE3D	intron_1
chr1	83156746	83156946	15.071	83153666	83165722	+	ENSSSCT00000059955	ENSSSCG00000026346	UBE3D	intron_2
chr1	83181492	83181692	7.53549	83180537	83233673	+	ENSSSCT00000059955	ENSSSCG00000026346	UBE3D	intron_7
chr1	83233786	83233986	6.12126	83233674	83233812	+	ENSSSCT00000059955	ENSSSCG00000026346	UBE3D	cds_8
chr1	83233786	83233986	6.12126	83233813	83366799	+	ENSSSCT00000059955	ENSSSCG00000026346	UBE3D	intron_8
chr1	83295332	83295811	10.9089	83233813	83366799	+	ENSSSCT00000059955	ENSSSCG00000026346	UBE3D	intron_8
chr1	83351186	83351386	4.53684	83233813	83366799	+	ENSSSCT00000059955	ENSSSCG00000026346	UBE3D	intron_8
chr1	83984295	83984632	7.55759	83983650	83984296	+	ENSSSCT00000044652	ENSSSCG00000004460	IBTK	utr5_0
chr1	83984295	83984632	7.55759	83984618	83990071	+	ENSSSCT00000044652	ENSSSCG00000004460	IBTK	intron_0
chr1	83984295	83984632	7.55759	83984297	83984617	+	ENSSSCT00000044652	ENSSSCG00000004460	IBTK	cds_0
chr1	83985346	83985546	5.23298	83984618	83990071	+	ENSSSCT00000044652	ENSSSCG00000004460	IBTK	intron_0
chr1	84003329	84003529	9.00072	84003257	84003434	+	ENSSSCT00000044652	ENSSSCG00000004460	IBTK	cds_8
chr1	84003329	84003529	9.00072	84003435	84007065	+	ENSSSCT00000044652	ENSSSCG00000004460	IBTK	intron_8
chr1	84007065	84007265	6.27516	84007066	84007243	+	ENSSSCT00000044652	ENSSSCG00000004460	IBTK	cds_9
chr1	84007065	84007265	6.27516	84007244	84008638	+	ENSSSCT00000044652	ENSSSCG00000004460	IBTK	intron_9
chr1	84008647	84009191	17.2122	84008639	84009232	+	ENSSSCT00000044652	ENSSSCG00000004460	IBTK	cds_10
chr1	84011070	84011270	12.7685	84010159	84011334	+	ENSSSCT00000044652	ENSSSCG00000004460	IBTK	intron_11
chr1	84024964	84025164	7.11685	84023624	84029799	+	ENSSSCT00000044652	ENSSSCG00000004460	IBTK	intron_17
chr1	84034258	84034458	11.7219	84033997	84036048	+	ENSSSCT00000044652	ENSSSCG00000004460	IBTK	intron_20
chr1	84036048	84036248	4.88211	84036049	84036212	+	ENSSSCT00000044652	ENSSSCG00000004460	IBTK	cds_21
chr1	84036048	84036248	4.88211	84036213	84037811	+	ENSSSCT00000044652	ENSSSCG00000004460	IBTK	intron_21
chr1	84056247	84056447	6.91318	84056170	84056304	+	ENSSSCT00000044652	ENSSSCG00000004460	IBTK	cds_24
chr1	84056247	84056447	6.91318	84056305	84067431	+	ENSSSCT00000044652	ENSSSCG00000004460	IBTK	intron_24
chr1	84067431	84067631	2.6444	84067432	84067503	+	ENSSSCT00000044652	ENSSSCG00000004460	IBTK	cds_25
chr1	84067431	84067631	2.6444	84067504	84067897	+	ENSSSCT00000044652	ENSSSCG00000004460	IBTK	intron_25
chr1	84069373	84069593	15.5447	84069313	84069441	+	ENSSSCT00000044652	ENSSSCG00000004460	IBTK	cds_27
chr1	84069373	84069593	15.5447	84069445	84070798	+	ENSSSCT00000044652	ENSSSCG00000004460	IBTK	utr3_0
chr1	84070368	84070568	5.30975	84069445	84070798	+	ENSSSCT00000044652	ENSSSCG00000004460	IBTK	utr3_0
chr1	86169064	86169264	10.2566	86164305	86186815	+	ENSSSCT00000028339	ENSSSCG00000028080	ELOVL4	intron_0
chr1	86170656	86170856	14.6523	86164305	86186815	+	ENSSSCT00000028339	ENSSSCG00000028080	ELOVL4	intron_0
chr1	86194071	86194906	4.53814	86194044	86194316	+	ENSSSCT00000028339	ENSSSCG00000028080	ELOVL4	cds_5
chr1	86194071	86194906	4.53814	86194320	86196000	+	ENSSSCT00000028339	ENSSSCG00000028080	ELOVL4	utr3_0
chr1	86195114	86195314	3.64037	86194320	86196000	+	ENSSSCT00000028339	ENSSSCG00000028080	ELOVL4	utr3_0
chr1	86195887	86196087	5.87822	86194320	86196000	+	ENSSSCT00000028339	ENSSSCG00000028080	ELOVL4	utr3_0
chr1	86602117	86602317	4.112	86597645	86627848	+	ENSSSCT00000060067	ENSSSCG00000004469	LCA5	intron_0
chr1	86682911	86683111	12.5592	86682275	86683134	+	ENSSSCT00000060067	ENSSSCG00000004469	LCA5	cds_6
chr1	86683502	86683702	6.07026	86683138	86685073	+	ENSSSCT00000060067	ENSSSCG00000004469	LCA5	utr3_0
chr1	86684748	86684948	12.7685	86683138	86685073	+	ENSSSCT00000060067	ENSSSCG00000004469	LCA5	utr3_0
chr1	86963093	86963293	15.071	86954671	86974022	+	ENSSSCT00000055660	ENSSSCG00000004470	HMGN3	intron_0
chr1	86986321	86986539	7.19404	86986296	86986409	+	ENSSSCT00000055660	ENSSSCG00000004470	HMGN3	cds_4
chr1	86986321	86986539	7.19404	86986410	86986527	+	ENSSSCT00000055660	ENSSSCG00000004470	HMGN3	intron_4
chr1	86986321	86986539	7.19404	86986528	86986627	+	ENSSSCT00000055660	ENSSSCG00000004470	HMGN3	cds_5
chr1	86986981	86987265	15.6353	86986982	86986992	+	ENSSSCT00000055660	ENSSSCG00000004470	HMGN3	cds_6
chr1	86986981	86987265	15.6353	86986996	86987460	+	ENSSSCT00000055660	ENSSSCG00000004470	HMGN3	utr3_0
chr1	87134492	87134692	13.6058	87134473	87134571	+	ENSSSCT00000004941	ENSSSCG00000004473	PHIP	cds_5
chr1	87134492	87134692	13.6058	87134572	87152843	+	ENSSSCT00000004941	ENSSSCG00000004473	PHIP	intron_5
chr1	87152843	87153043	10.2977	87152844	87153004	+	ENSSSCT00000004941	ENSSSCG00000004473	PHIP	cds_6
chr1	87152843	87153043	10.2977	87153005	87169273	+	ENSSSCT00000004941	ENSSSCG00000004473	PHIP	intron_6
chr1	87179082	87179282	8.16345	87178554	87191048	+	ENSSSCT00000004941	ENSSSCG00000004473	PHIP	intron_14
chr1	87184400	87184600	5.4423	87178554	87191048	+	ENSSSCT00000004941	ENSSSCG00000004473	PHIP	intron_14
chr1	87206867	87207171	15.4269	87206856	87206996	+	ENSSSCT00000004941	ENSSSCG00000004473	PHIP	cds_20
chr1	87206867	87207171	15.4269	87206997	87210272	+	ENSSSCT00000004941	ENSSSCG00000004473	PHIP	intron_20
chr1	87233148	87233348	5.86094	87231672	87235779	+	ENSSSCT00000004941	ENSSSCG00000004473	PHIP	intron_34
chr1	87242192	87242721	38.724	87242040	87242671	+	ENSSSCT00000004941	ENSSSCG00000004473	PHIP	cds_39
chr1	89912246	89912446	9.21004	89896439	89940872	+	ENSSSCT00000004944	ENSSSCG00000004477	IMPG1	intron_8
chr1	90532242	90532442	15.071	90521333	90563220	+	ENSSSCT00000046596	ENSSSCG00000004479	FILIP1	intron_0
chr1	90608697	90608897	4.60502	90570317	90611778	+	ENSSSCT00000046596	ENSSSCG00000004479	FILIP1	intron_2
chr1	90651124	90651324	1.37006	90651023	90651259	+	ENSSSCT00000044778	ENSSSCG00000033155	TMEM30A	cds_0
chr1	90651124	90651324	1.37006	90651260	90671839	+	ENSSSCT00000044778	ENSSSCG00000033155	TMEM30A	intron_0
chr1	90653887	90654132	8.52298	90651260	90671839	+	ENSSSCT00000044778	ENSSSCG00000033155	TMEM30A	intron_0
chr1	90657039	90657239	6.90753	90651260	90671839	+	ENSSSCT00000044778	ENSSSCG00000033155	TMEM30A	intron_0
chr1	90661236	90661436	4.81434	90651260	90671839	+	ENSSSCT00000044778	ENSSSCG00000033155	TMEM30A	intron_0
chr1	90680865	90681085	5.77342	90680803	90680946	+	ENSSSCT00000044778	ENSSSCG00000033155	TMEM30A	cds_4
chr1	90680865	90681085	5.77342	90680947	90681614	+	ENSSSCT00000044778	ENSSSCG00000033155	TMEM30A	intron_4
chr1	90681614	90681814	7.67381	90681615	90681821	+	ENSSSCT00000044778	ENSSSCG00000033155	TMEM30A	cds_5
chr1	90684065	90684265	3.81382	90681822	90684587	+	ENSSSCT00000044778	ENSSSCG00000033155	TMEM30A	intron_5
chr1	90685341	90685687	3.36692	90684782	90688161	+	ENSSSCT00000044778	ENSSSCG00000033155	TMEM30A	utr3_0
chr1	90686398	90687031	2.41893	90684782	90688161	+	ENSSSCT00000044778	ENSSSCG00000033155	TMEM30A	utr3_0
chr1	90687341	90688000	8.5375	90684782	90688161	+	ENSSSCT00000044778	ENSSSCG00000033155	TMEM30A	utr3_0
chr1	90761768	90761968	4.26875	90761648	90761911	+	ENSSSCT00000004955	ENSSSCG00000004484	COL12A1	cds_4
chr1	90761768	90761968	4.26875	90761912	90762108	+	ENSSSCT00000004955	ENSSSCG00000004484	COL12A1	intron_5
chr1	90762108	90762420	4.72385	90762109	90762273	+	ENSSSCT00000004955	ENSSSCG00000004484	COL12A1	cds_5
chr1	90762108	90762420	4.72385	90762274	90763454	+	ENSSSCT00000004955	ENSSSCG00000004484	COL12A1	intron_6
chr1	90768382	90768812	11.4928	90768194	90768796	+	ENSSSCT00000004955	ENSSSCG00000004484	COL12A1	cds_8
chr1	90768382	90768812	11.4928	90768797	90769950	+	ENSSSCT00000004955	ENSSSCG00000004484	COL12A1	intron_9
chr1	90770216	90770416	3.10204	90769951	90770223	+	ENSSSCT00000004955	ENSSSCG00000004484	COL12A1	cds_9
chr1	90770216	90770416	3.10204	90770224	90773507	+	ENSSSCT00000004955	ENSSSCG00000004484	COL12A1	intron_10
chr1	90797657	90797857	2.85354	90797507	90797671	+	ENSSSCT00000004955	ENSSSCG00000004484	COL12A1	cds_18
chr1	90797657	90797857	2.85354	90797672	90798240	+	ENSSSCT00000004955	ENSSSCG00000004484	COL12A1	intron_19
chr1	90798240	90798456	3.2615	90798241	90798387	+	ENSSSCT00000004955	ENSSSCG00000004484	COL12A1	cds_19
chr1	90798240	90798456	3.2615	90798388	90802121	+	ENSSSCT00000004955	ENSSSCG00000004484	COL12A1	intron_20
chr1	90805521	90805721	5.83066	90805428	90805557	+	ENSSSCT00000004955	ENSSSCG00000004484	COL12A1	cds_23
chr1	90805521	90805721	5.83066	90805558	90807897	+	ENSSSCT00000004955	ENSSSCG00000004484	COL12A1	intron_24
chr1	90807897	90808097	5.01762	90807898	90808034	+	ENSSSCT00000004955	ENSSSCG00000004484	COL12A1	cds_24
chr1	90807897	90808097	5.01762	90808035	90809625	+	ENSSSCT00000004955	ENSSSCG00000004484	COL12A1	intron_25
chr1	90834780	90835089	10.0736	90834781	90834920	+	ENSSSCT00000004955	ENSSSCG00000004484	COL12A1	cds_42
chr1	90834780	90835089	10.0736	90834921	90837439	+	ENSSSCT00000004955	ENSSSCG00000004484	COL12A1	intron_43
chr1	90858604	90858804	5.92263	90858565	90858618	+	ENSSSCT00000004955	ENSSSCG00000004484	COL12A1	cds_56
chr1	90858604	90858804	5.92263	90858619	90862867	+	ENSSSCT00000004955	ENSSSCG00000004484	COL12A1	intron_57
chr1	90862045	90862245	2.58882	90858619	90862867	+	ENSSSCT00000004955	ENSSSCG00000004484	COL12A1	intron_57
chr1	90862908	90863108	7.94692	90862868	90862921	+	ENSSSCT00000004955	ENSSSCG00000004484	COL12A1	cds_57
chr1	90862908	90863108	7.94692	90862922	90864320	+	ENSSSCT00000004955	ENSSSCG00000004484	COL12A1	intron_58
chr1	90864320	90864555	9.95793	90864321	90864392	+	ENSSSCT00000004955	ENSSSCG00000004484	COL12A1	cds_58
chr1	90864320	90864555	9.95793	90864393	90867458	+	ENSSSCT00000004955	ENSSSCG00000004484	COL12A1	intron_59
chr1	90867458	90867804	6.46863	90867459	90867494	+	ENSSSCT00000004955	ENSSSCG00000004484	COL12A1	cds_59
chr1	90867458	90867804	6.46863	90867495	90867604	+	ENSSSCT00000004955	ENSSSCG00000004484	COL12A1	intron_60
chr1	90867458	90867804	6.46863	90867605	90867671	+	ENSSSCT00000004955	ENSSSCG00000004484	COL12A1	cds_60
chr1	90867458	90867804	6.46863	90867672	90869186	+	ENSSSCT00000004955	ENSSSCG00000004484	COL12A1	intron_61
chr1	90869291	90869498	3.78549	90869187	90869375	+	ENSSSCT00000004955	ENSSSCG00000004484	COL12A1	cds_61
chr1	90869291	90869498	3.78549	90869376	90870320	+	ENSSSCT00000004955	ENSSSCG00000004484	COL12A1	intron_62
chr1	90870320	90870544	14.3324	90870321	90870389	+	ENSSSCT00000004955	ENSSSCG00000004484	COL12A1	cds_62
chr1	90870320	90870544	14.3324	90870390	90871759	+	ENSSSCT00000004955	ENSSSCG00000004484	COL12A1	intron_63
chr1	90871813	90872119	10.064	90871760	90871930	+	ENSSSCT00000004955	ENSSSCG00000004484	COL12A1	cds_63
chr1	90871813	90872119	10.064	90871931	90872952	+	ENSSSCT00000004955	ENSSSCG00000004484	COL12A1	intron_64
chr1	90874139	90874339	1.74566	90874114	90874302	+	ENSSSCT00000041079	ENSSSCG00000034949	NA	cds_0
chr1	92342541	92342741	4.00595	92341601	92342780	+	ENSSSCT00000004957	ENSSSCG00000004486	SLC17A5	utr3_0
chr1	92422561	92423240	1.34663	92422667	92422701	+	ENSSSCT00000051265	ENSSSCG00000004489	EEF1A1	utr5_0
chr1	92422561	92423240	1.34663	92422702	92422845	+	ENSSSCT00000051265	ENSSSCG00000004489	EEF1A1	cds_0
chr1	92422561	92423240	1.34663	92422846	92423040	+	ENSSSCT00000051265	ENSSSCG00000004489	EEF1A1	intron_0
chr1	92422561	92423240	1.34663	92423041	92423220	+	ENSSSCT00000051265	ENSSSCG00000004489	EEF1A1	cds_1
chr1	92422561	92423240	1.34663	92423221	92423341	+	ENSSSCT00000051265	ENSSSCG00000004489	EEF1A1	intron_1
chr1	92424198	92425077	1.12855	92423961	92424217	+	ENSSSCT00000051265	ENSSSCG00000004489	EEF1A1	cds_4
chr1	92424198	92425077	1.12855	92424218	92424305	+	ENSSSCT00000051265	ENSSSCG00000004489	EEF1A1	intron_4
chr1	92424198	92425077	1.12855	92424306	92424560	+	ENSSSCT00000051265	ENSSSCG00000004489	EEF1A1	cds_5
chr1	92424198	92425077	1.12855	92424564	92426244	+	ENSSSCT00000051265	ENSSSCG00000004489	EEF1A1	utr3_0
chr1	92488197	92488397	9.62868	92484012	92489186	+	ENSSSCT00000030573	ENSSSCG00000021383	CGAS	intron_0
chr1	94361112	94361312	11.5126	94315178	94486308	+	ENSSSCT00000004961	ENSSSCG00000004490	SETBP1	intron_0
chr1	95758455	95758655	13.1871	95757394	95764253	+	ENSSSCT00000054092	ENSSSCG00000004498	HAUS1	intron_0
chr1	95761257	95761457	7.18626	95757394	95764253	+	ENSSSCT00000054092	ENSSSCG00000004498	HAUS1	intron_0
chr1	95763101	95763301	9.53503	95757394	95764253	+	ENSSSCT00000054092	ENSSSCG00000004498	HAUS1	intron_0
chr1	95767983	95768183	4.94055	95767916	95768039	+	ENSSSCT00000054092	ENSSSCG00000004498	HAUS1	cds_3
chr1	95767983	95768183	4.94055	95768040	95768712	+	ENSSSCT00000054092	ENSSSCG00000004498	HAUS1	intron_3
chr1	95768712	95768912	8.32903	95768713	95768778	+	ENSSSCT00000054092	ENSSSCG00000004498	HAUS1	cds_4
chr1	95768712	95768912	8.32903	95768779	95769860	+	ENSSSCT00000054092	ENSSSCG00000004498	HAUS1	intron_4
chr1	95769860	95770060	11.5849	95769861	95769932	+	ENSSSCT00000054092	ENSSSCG00000004498	HAUS1	cds_5
chr1	95769860	95770060	11.5849	95769933	95770167	+	ENSSSCT00000054092	ENSSSCG00000004498	HAUS1	intron_5
chr1	95830869	95831069	8.79141	95809488	95846714	+	ENSSSCT00000044561	ENSSSCG00000004500	C18orf25	intron_0
chr1	95832815	95833015	12.3498	95809488	95846714	+	ENSSSCT00000044561	ENSSSCG00000004500	C18orf25	intron_0
chr1	95846785	95847589	8.04219	95846785	95847499	+	ENSSSCT00000044561	ENSSSCG00000004500	C18orf25	cds_0
chr1	95846785	95847589	8.04219	95847500	95866098	+	ENSSSCT00000044561	ENSSSCG00000004500	C18orf25	intron_1
chr1	95866098	95866298	2.96307	95866099	95866281	+	ENSSSCT00000044561	ENSSSCG00000004500	C18orf25	cds_1
chr1	95866098	95866298	2.96307	95866282	95881085	+	ENSSSCT00000044561	ENSSSCG00000004500	C18orf25	intron_2
chr1	95881085	95881380	8.71753	95881086	95881212	+	ENSSSCT00000044561	ENSSSCG00000004500	C18orf25	cds_2
chr1	95881085	95881380	8.71753	95881213	95884782	+	ENSSSCT00000044561	ENSSSCG00000004500	C18orf25	intron_3
chr1	95890908	95891108	6.34385	95890812	95895020	+	ENSSSCT00000044561	ENSSSCG00000004500	C18orf25	utr3_1
chr1	95891334	95891534	2.72869	95890812	95895020	+	ENSSSCT00000044561	ENSSSCG00000004500	C18orf25	utr3_1
chr1	95893469	95894165	27.2836	95890812	95895020	+	ENSSSCT00000044561	ENSSSCG00000004500	C18orf25	utr3_1
chr1	96603834	96604034	6.27958	96566991	96611570	+	ENSSSCT00000029670	ENSSSCG00000022643	KATNAL2	intron_0
chr1	98143126	98143326	7.11685	98134631	98220112	+	ENSSSCT00000050085	ENSSSCG00000004506	CTIF	intron_0
chr1	98145067	98145532	10.0473	98134631	98220112	+	ENSSSCT00000050085	ENSSSCG00000004506	CTIF	intron_0
chr1	98165700	98165900	13.1871	98134631	98220112	+	ENSSSCT00000050085	ENSSSCG00000004506	CTIF	intron_0
chr1	98258809	98259009	2.85591	98252790	98259888	+	ENSSSCT00000050085	ENSSSCG00000004506	CTIF	intron_4
chr1	98306989	98307189	6.13869	98259965	98309969	+	ENSSSCT00000050085	ENSSSCG00000004506	CTIF	intron_5
chr1	98354446	98354912	2.62823	98354267	98354753	+	ENSSSCT00000050085	ENSSSCG00000004506	CTIF	cds_6
chr1	98354446	98354912	2.62823	98354754	98357980	+	ENSSSCT00000050085	ENSSSCG00000004506	CTIF	intron_7
chr1	98358080	98358309	2.77571	98357981	98358280	+	ENSSSCT00000050085	ENSSSCG00000004506	CTIF	cds_7
chr1	98358080	98358309	2.77571	98358281	98409332	+	ENSSSCT00000050085	ENSSSCG00000004506	CTIF	intron_8
chr1	98364699	98364899	11.7219	98358281	98409332	+	ENSSSCT00000050085	ENSSSCG00000004506	CTIF	intron_8
chr1	98411503	98411703	5.62807	98409489	98449411	+	ENSSSCT00000050085	ENSSSCG00000004506	CTIF	intron_9
chr1	98416698	98416898	7.74481	98409489	98449411	+	ENSSSCT00000050085	ENSSSCG00000004506	CTIF	intron_9
chr1	98423960	98424160	11.5126	98409489	98449411	+	ENSSSCT00000050085	ENSSSCG00000004506	CTIF	intron_9
chr1	98441367	98441567	12.9778	98409489	98449411	+	ENSSSCT00000050085	ENSSSCG00000004506	CTIF	intron_9
chr1	98443053	98443253	12.9778	98409489	98449411	+	ENSSSCT00000050085	ENSSSCG00000004506	CTIF	intron_9
chr1	98449446	98449646	3.47931	98449412	98449465	+	ENSSSCT00000050085	ENSSSCG00000004506	CTIF	cds_9
chr1	98449446	98449646	3.47931	98449466	98451153	+	ENSSSCT00000050085	ENSSSCG00000004506	CTIF	intron_10
chr1	98451200	98451683	14.2224	98451154	98451366	+	ENSSSCT00000050085	ENSSSCG00000004506	CTIF	cds_10
chr1	98451200	98451683	14.2224	98451370	98455708	+	ENSSSCT00000050085	ENSSSCG00000004506	CTIF	utr3_0
chr1	98453030	98453363	1.55354	98451370	98455708	+	ENSSSCT00000050085	ENSSSCG00000004506	CTIF	utr3_0
chr1	98453522	98453743	3.88369	98451370	98455708	+	ENSSSCT00000050085	ENSSSCG00000004506	CTIF	utr3_0
chr1	99081996	99082196	4.38379	99081940	99082261	+	ENSSSCT00000023900	ENSSSCG00000004509	LIPG	utr5_0
chr1	99085914	99086147	6.1101	99085792	99085973	+	ENSSSCT00000023900	ENSSSCG00000004509	LIPG	cds_1
chr1	99085914	99086147	6.1101	99085974	99087870	+	ENSSSCT00000023900	ENSSSCG00000004509	LIPG	intron_1
chr1	99096312	99096512	2.19595	99096146	99096367	+	ENSSSCT00000023900	ENSSSCG00000004509	LIPG	cds_4
chr1	99096312	99096512	2.19595	99096368	99098766	+	ENSSSCT00000023900	ENSSSCG00000004509	LIPG	intron_4
chr1	99105692	99105904	12.5947	99105603	99105707	+	ENSSSCT00000023900	ENSSSCG00000004509	LIPG	cds_8
chr1	99105692	99105904	12.5947	99105708	99108662	+	ENSSSCT00000023900	ENSSSCG00000004509	LIPG	intron_8
chr1	99106974	99107174	6.13225	99105708	99108662	+	ENSSSCT00000023900	ENSSSCG00000004509	LIPG	intron_8
chr1	99108662	99109306	11.729	99108663	99108681	+	ENSSSCT00000023900	ENSSSCG00000004509	LIPG	cds_9
chr1	99108662	99109306	11.729	99108685	99110875	+	ENSSSCT00000023900	ENSSSCG00000004509	LIPG	utr3_0
chr1	99985996	99986196	6.20935	99985090	99988364	+	ENSSSCT00000045418	ENSSSCG00000004518	NA	intron_3
chr1	99992193	99992458	6.75009	99992094	99992263	+	ENSSSCT00000045418	ENSSSCG00000004518	NA	cds_4
chr1	99992193	99992458	6.75009	99992264	99993174	+	ENSSSCT00000045418	ENSSSCG00000004518	NA	intron_5
chr1	99993196	99993396	3.94192	99993175	99993320	+	ENSSSCT00000045418	ENSSSCG00000004518	NA	cds_5
chr1	99993196	99993396	3.94192	99993324	99995059	+	ENSSSCT00000045418	ENSSSCG00000004518	NA	utr3_0
chr1	100444113	100444313	4.54559	100444069	100444144	+	ENSSSCT00000004994	ENSSSCG00000004522	ME2	cds_3
chr1	100444113	100444313	4.54559	100444145	100445790	+	ENSSSCT00000004994	ENSSSCG00000004522	ME2	intron_4
chr1	100521860	100522334	17.3735	100521819	100521975	+	ENSSSCT00000026385	ENSSSCG00000024479	NA	cds_0
chr1	100521860	100522334	17.3735	100521976	100528724	+	ENSSSCT00000026385	ENSSSCG00000024479	NA	intron_1
chr1	100524018	100524218	14.2337	100521976	100528724	+	ENSSSCT00000026385	ENSSSCG00000024479	NA	intron_1
chr1	100528724	100529305	10.8992	100528725	100529192	+	ENSSSCT00000026385	ENSSSCG00000024479	NA	cds_1
chr1	100528724	100529305	10.8992	100529193	100530952	+	ENSSSCT00000026385	ENSSSCG00000024479	NA	intron_2
chr1	100530952	100531413	33.6403	100530953	100531416	+	ENSSSCT00000026385	ENSSSCG00000024479	NA	cds_2
chr1	100531868	100532068	14.443	100531420	100532586	+	ENSSSCT00000026385	ENSSSCG00000024479	NA	utr3_0
chr1	100590006	100590206	4.81875	100589979	100590227	+	ENSSSCT00000059572	ENSSSCG00000004524	SMAD4	cds_0
chr1	100592488	100592688	2.26591	100592241	100597459	+	ENSSSCT00000059572	ENSSSCG00000004524	SMAD4	intron_2
chr1	100595175	100595375	8.486	100592241	100597459	+	ENSSSCT00000059572	ENSSSCG00000004524	SMAD4	intron_2
chr1	100603187	100603387	8.55475	100603188	100603238	+	ENSSSCT00000059572	ENSSSCG00000004524	SMAD4	cds_6
chr1	100603187	100603387	8.55475	100603239	100611828	+	ENSSSCT00000059572	ENSSSCG00000004524	SMAD4	intron_6
chr1	100611828	100612132	3.77884	100611829	100612012	+	ENSSSCT00000059572	ENSSSCG00000004524	SMAD4	cds_7
chr1	100611828	100612132	3.77884	100612013	100613005	+	ENSSSCT00000059572	ENSSSCG00000004524	SMAD4	intron_7
chr1	100613047	100613248	9.86974	100613006	100613174	+	ENSSSCT00000059572	ENSSSCG00000004524	SMAD4	cds_8
chr1	100613047	100613248	9.86974	100613175	100624854	+	ENSSSCT00000059572	ENSSSCG00000004524	SMAD4	intron_8
chr1	100626808	100627008	3.7799	100626714	100632822	+	ENSSSCT00000059572	ENSSSCG00000004524	SMAD4	utr3_0
chr1	100627475	100627899	13.4306	100626714	100632822	+	ENSSSCT00000059572	ENSSSCG00000004524	SMAD4	utr3_0
chr1	102246977	102247177	6.48889	102080225	102266080	+	ENSSSCT00000049593	ENSSSCG00000040836	DCC	intron_0
chr1	102989943	102990143	14.2337	102989829	102990055	+	ENSSSCT00000049593	ENSSSCG00000040836	DCC	cds_23
chr1	102989943	102990143	14.2337	102990056	102996131	+	ENSSSCT00000049593	ENSSSCG00000040836	DCC	intron_23
chr1	102996131	102996331	14.0244	102996132	102996248	+	ENSSSCT00000049593	ENSSSCG00000040836	DCC	cds_24
chr1	102996131	102996331	14.0244	102996249	103010852	+	ENSSSCT00000049593	ENSSSCG00000040836	DCC	intron_24
chr1	103808598	103808798	6.07026	103808574	103808752	+	ENSSSCT00000055241	ENSSSCG00000004529	POLI	cds_2
chr1	103808598	103808798	6.07026	103808753	103810091	+	ENSSSCT00000055241	ENSSSCG00000004529	POLI	intron_4
chr1	103816884	103817084	7.53549	103815099	103816951	+	ENSSSCT00000055241	ENSSSCG00000004529	POLI	intron_6
chr1	103816884	103817084	7.53549	103816952	103817157	+	ENSSSCT00000055241	ENSSSCG00000004529	POLI	cds_5
chr1	103861626	103861826	5.77818	103861605	103861713	+	ENSSSCT00000054889	ENSSSCG00000004531	C18orf54	utr5_0
chr1	103861626	103861826	5.77818	103861714	103862412	+	ENSSSCT00000054889	ENSSSCG00000004531	C18orf54	intron_0
chr1	103865376	103865576	14.8617	103865285	103865567	+	ENSSSCT00000054889	ENSSSCG00000004531	C18orf54	cds_0
chr1	103865376	103865576	14.8617	103865568	103866632	+	ENSSSCT00000054889	ENSSSCG00000004531	C18orf54	intron_3
chr1	103874333	103874533	7.32617	103869759	103875295	+	ENSSSCT00000054889	ENSSSCG00000004531	C18orf54	intron_6
chr1	103874933	103875226	15.7725	103869759	103875295	+	ENSSSCT00000054889	ENSSSCG00000004531	C18orf54	intron_6
chr1	103881536	103881928	7.95413	103876986	103883133	+	ENSSSCT00000054889	ENSSSCG00000004531	C18orf54	intron_8
chr1	106040788	106040988	3.76775	106036246	106068392	+	ENSSSCT00000061734	ENSSSCG00000004538	WDR7	intron_0
chr1	106043776	106043976	12.3498	106036246	106068392	+	ENSSSCT00000061734	ENSSSCG00000004538	WDR7	intron_0
chr1	106081088	106081288	9.00072	106081044	106081120	+	ENSSSCT00000061734	ENSSSCG00000004538	WDR7	cds_4
chr1	106081088	106081288	9.00072	106081121	106082310	+	ENSSSCT00000061734	ENSSSCG00000004538	WDR7	intron_5
chr1	106082310	106082510	4.71896	106082311	106082430	+	ENSSSCT00000061734	ENSSSCG00000004538	WDR7	cds_5
chr1	106082310	106082510	4.71896	106082431	106084105	+	ENSSSCT00000061734	ENSSSCG00000004538	WDR7	intron_6
chr1	106083907	106084353	6.10264	106082431	106084105	+	ENSSSCT00000061734	ENSSSCG00000004538	WDR7	intron_6
chr1	106083907	106084353	6.10264	106084106	106084251	+	ENSSSCT00000061734	ENSSSCG00000004538	WDR7	cds_6
chr1	106083907	106084353	6.10264	106084252	106085240	+	ENSSSCT00000061734	ENSSSCG00000004538	WDR7	intron_7
chr1	106097769	106097969	6.48889	106091862	106114309	+	ENSSSCT00000061734	ENSSSCG00000004538	WDR7	intron_11
chr1	106115279	106115479	3.55843	106114506	106124934	+	ENSSSCT00000061734	ENSSSCG00000004538	WDR7	intron_12
chr1	106119929	106120129	8.79141	106114506	106124934	+	ENSSSCT00000061734	ENSSSCG00000004538	WDR7	intron_12
chr1	106123514	106123714	4.81434	106114506	106124934	+	ENSSSCT00000061734	ENSSSCG00000004538	WDR7	intron_12
chr1	106151257	106151457	13.8151	106150610	106165365	+	ENSSSCT00000061734	ENSSSCG00000004538	WDR7	intron_15
chr1	106155839	106156039	4.60502	106150610	106165365	+	ENSSSCT00000061734	ENSSSCG00000004538	WDR7	intron_15
chr1	106160491	106160691	18.6294	106150610	106165365	+	ENSSSCT00000061734	ENSSSCG00000004538	WDR7	intron_15
chr1	106162970	106163170	18.4201	106150610	106165365	+	ENSSSCT00000061734	ENSSSCG00000004538	WDR7	intron_15
chr1	106188378	106188578	7.11685	106171074	106203113	+	ENSSSCT00000061734	ENSSSCG00000004538	WDR7	intron_18
chr1	106251148	106251348	7.53549	106203228	106260486	+	ENSSSCT00000061734	ENSSSCG00000004538	WDR7	intron_19
chr1	106280806	106281006	5.4423	106260709	106302231	+	ENSSSCT00000061734	ENSSSCG00000004538	WDR7	intron_20
chr1	106290802	106291002	5.86094	106260709	106302231	+	ENSSSCT00000061734	ENSSSCG00000004538	WDR7	intron_20
chr1	106302342	106302542	4.45562	106302232	106302418	+	ENSSSCT00000061734	ENSSSCG00000004538	WDR7	cds_20
chr1	106302342	106302542	4.45562	106302419	106314172	+	ENSSSCT00000061734	ENSSSCG00000004538	WDR7	intron_21
chr1	106315582	106315782	12.4983	106314291	106316886	+	ENSSSCT00000061734	ENSSSCG00000004538	WDR7	intron_22
chr1	106323319	106323519	6.07026	106317700	106339267	+	ENSSSCT00000061734	ENSSSCG00000004538	WDR7	intron_24
chr1	106326964	106327164	8.79141	106317700	106339267	+	ENSSSCT00000061734	ENSSSCG00000004538	WDR7	intron_24
chr1	106349999	106350199	14.2337	106339368	106402430	+	ENSSSCT00000061734	ENSSSCG00000004538	WDR7	intron_25
chr1	106359645	106359845	15.4896	106339368	106402430	+	ENSSSCT00000061734	ENSSSCG00000004538	WDR7	intron_25
chr1	106363833	106364033	13.6058	106339368	106402430	+	ENSSSCT00000061734	ENSSSCG00000004538	WDR7	intron_25
chr1	106409701	106410291	2.72201	106409049	106411687	+	ENSSSCT00000061734	ENSSSCG00000004538	WDR7	utr3_0
chr1	106410966	106411166	2.12925	106409049	106411687	+	ENSSSCT00000061734	ENSSSCG00000004538	WDR7	utr3_0
chr1	106411446	106411646	3.7423	106409049	106411687	+	ENSSSCT00000061734	ENSSSCG00000004538	WDR7	utr3_0
chr1	106751349	106751597	6.58786	106751325	106751763	+	ENSSSCT00000005015	ENSSSCG00000004540	ONECUT2	utr5_0
chr1	106751921	106752396	2.69768	106751764	106752970	+	ENSSSCT00000005015	ENSSSCG00000004540	ONECUT2	cds_0
chr1	106752835	106753082	2.5319	106751764	106752970	+	ENSSSCT00000005015	ENSSSCG00000004540	ONECUT2	cds_0
chr1	106752835	106753082	2.5319	106752971	106797498	+	ENSSSCT00000005015	ENSSSCG00000004540	ONECUT2	intron_0
chr1	106753567	106753767	2.36377	106752971	106797498	+	ENSSSCT00000005015	ENSSSCG00000004540	ONECUT2	intron_0
chr1	106754952	106755152	3.60687	106752971	106797498	+	ENSSSCT00000005015	ENSSSCG00000004540	ONECUT2	intron_0
chr1	106756281	106756676	4.61312	106752971	106797498	+	ENSSSCT00000005015	ENSSSCG00000004540	ONECUT2	intron_0
chr1	106768508	106768708	5.02366	106752971	106797498	+	ENSSSCT00000005015	ENSSSCG00000004540	ONECUT2	intron_0
chr1	106797731	106797988	4.62709	106797499	106797782	+	ENSSSCT00000005015	ENSSSCG00000004540	ONECUT2	cds_1
chr1	106797731	106797988	4.62709	106797786	106799956	+	ENSSSCT00000005015	ENSSSCG00000004540	ONECUT2	utr3_0
chr1	106798241	106798661	4.35866	106797786	106799956	+	ENSSSCT00000005015	ENSSSCG00000004540	ONECUT2	utr3_0
chr1	106798851	106800149	21.2638	106797786	106799956	+	ENSSSCT00000005015	ENSSSCG00000004540	ONECUT2	utr3_0
chr1	106976181	106976451	8.8892	106976176	106976278	+	ENSSSCT00000005018	ENSSSCG00000004543	MTFMT	cds_3
chr1	106976181	106976451	8.8892	106976279	106977026	+	ENSSSCT00000005018	ENSSSCG00000004543	MTFMT	intron_3
chr1	106987115	106987315	6.69821	106977103	106988344	+	ENSSSCT00000005018	ENSSSCG00000004543	MTFMT	intron_4
chr1	107011619	107011861	1.63738	107011805	107012066	+	ENSSSCT00000005019	ENSSSCG00000004544	SPG21	utr5_0
chr1	107016960	107017160	7.11685	107016076	107018855	+	ENSSSCT00000005019	ENSSSCG00000004544	SPG21	intron_1
chr1	107018927	107019127	6.43427	107018856	107019017	+	ENSSSCT00000005019	ENSSSCG00000004544	SPG21	cds_1
chr1	107018927	107019127	6.43427	107019018	107025596	+	ENSSSCT00000005019	ENSSSCG00000004544	SPG21	intron_2
chr1	107024981	107025181	6.84709	107019018	107025596	+	ENSSSCT00000005019	ENSSSCG00000004544	SPG21	intron_2
chr1	107025596	107025796	2.47756	107025597	107025677	+	ENSSSCT00000005019	ENSSSCG00000004544	SPG21	cds_2
chr1	107025596	107025796	2.47756	107025678	107028043	+	ENSSSCT00000005019	ENSSSCG00000004544	SPG21	intron_3
chr1	107219447	107219656	5.31669	107219433	107219996	+	ENSSSCT00000043868	ENSSSCG00000004548	PIF1	cds_0
chr1	107224154	107224354	4.75724	107224107	107224213	+	ENSSSCT00000043868	ENSSSCG00000004548	PIF1	cds_6
chr1	107224154	107224354	4.75724	107224214	107224866	+	ENSSSCT00000043868	ENSSSCG00000004548	PIF1	intron_7
chr1	107224866	107225066	2.98583	107224867	107224954	+	ENSSSCT00000043868	ENSSSCG00000004548	PIF1	cds_7
chr1	107224866	107225066	2.98583	107224955	107225090	+	ENSSSCT00000043868	ENSSSCG00000004548	PIF1	intron_8
chr1	107225430	107225630	2.4004	107225237	107226119	+	ENSSSCT00000043868	ENSSSCG00000004548	PIF1	intron_9
chr1	107294424	107294624	5.90529	107288254	107295099	+	ENSSSCT00000005024	ENSSSCG00000004549	RBPMS2	intron_5
chr1	107295245	107295747	7.95235	107295170	107295416	+	ENSSSCT00000005024	ENSSSCG00000004549	RBPMS2	intron_6
chr1	107295245	107295747	7.95235	107295417	107296524	+	ENSSSCT00000005024	ENSSSCG00000004549	RBPMS2	utr3_1
chr1	107296101	107296334	6.58119	107295417	107296524	+	ENSSSCT00000005024	ENSSSCG00000004549	RBPMS2	utr3_1
chr1	107338185	107338465	6.37842	107338086	107338213	+	ENSSSCT00000040536	ENSSSCG00000004550	OAZ2	cds_3
chr1	107338185	107338465	6.37842	107338217	107338442	+	ENSSSCT00000040536	ENSSSCG00000004550	OAZ2	utr3_0
chr1	107661583	107661799	4.21664	107661484	107661646	+	ENSSSCT00000005031	ENSSSCG00000004554	PCLAF	cds_2
chr1	107661583	107661799	4.21664	107661647	107668241	+	ENSSSCT00000005031	ENSSSCG00000004554	PCLAF	intron_2
chr1	107668715	107669556	4.27523	107668288	107669476	+	ENSSSCT00000005031	ENSSSCG00000004554	PCLAF	utr3_0
chr1	107694934	107695134	6.69821	107690250	107763495	+	ENSSSCT00000046925	ENSSSCG00000004558	CSNK1G1	intron_0
chr1	107696396	107696596	16.3269	107690250	107763495	+	ENSSSCT00000046925	ENSSSCG00000004558	CSNK1G1	intron_0
chr1	107763595	107763852	4.14338	107763496	107763715	+	ENSSSCT00000046925	ENSSSCG00000004558	CSNK1G1	utr5_1
chr1	107763595	107763852	4.14338	107763716	107763896	+	ENSSSCT00000046925	ENSSSCG00000004558	CSNK1G1	cds_0
chr1	107845512	107845712	5.77818	107845505	107845589	+	ENSSSCT00000046925	ENSSSCG00000004558	CSNK1G1	cds_6
chr1	107845512	107845712	5.77818	107845590	107846120	+	ENSSSCT00000046925	ENSSSCG00000004558	CSNK1G1	intron_7
chr1	107846120	107846375	2.82384	107846121	107846269	+	ENSSSCT00000046925	ENSSSCG00000004558	CSNK1G1	cds_7
chr1	107846120	107846375	2.82384	107846270	107846902	+	ENSSSCT00000046925	ENSSSCG00000004558	CSNK1G1	intron_8
chr1	107859568	107859768	6.48889	107847008	107861086	+	ENSSSCT00000046925	ENSSSCG00000004558	CSNK1G1	intron_9
chr1	107861938	107862138	17.1642	107861198	107869295	+	ENSSSCT00000046925	ENSSSCG00000004558	CSNK1G1	intron_10
chr1	107877918	107878546	7.07846	107877892	107877943	+	ENSSSCT00000046925	ENSSSCG00000004558	CSNK1G1	cds_11
chr1	107877918	107878546	7.07846	107877947	107880868	+	ENSSSCT00000046925	ENSSSCG00000004558	CSNK1G1	utr3_0
chr1	107879026	107879303	6.07112	107877947	107880868	+	ENSSSCT00000046925	ENSSSCG00000004558	CSNK1G1	utr3_0
chr1	107879818	107880036	4.27571	107877947	107880868	+	ENSSSCT00000046925	ENSSSCG00000004558	CSNK1G1	utr3_0
chr1	107880520	107880720	2.04535	107877947	107880868	+	ENSSSCT00000046925	ENSSSCG00000004558	CSNK1G1	utr3_0
chr1	107963459	107963659	12.2425	107957283	107964582	+	ENSSSCT00000044906	ENSSSCG00000034124	NA	intron_1
chr1	107968972	107969290	4.38355	107968935	107969298	+	ENSSSCT00000044906	ENSSSCG00000034124	NA	utr3_0
chr1	108206269	108206469	5.05591	108205794	108206339	+	ENSSSCT00000044262	ENSSSCG00000004561	HERC1	utr5_0
chr1	108206269	108206469	5.05591	108206340	108248955	+	ENSSSCT00000044262	ENSSSCG00000004561	HERC1	intron_0
chr1	108248955	108249276	9.32817	108248956	108248981	+	ENSSSCT00000044262	ENSSSCG00000004561	HERC1	utr5_1
chr1	108248955	108249276	9.32817	108248982	108249911	+	ENSSSCT00000044262	ENSSSCG00000004561	HERC1	cds_0
chr1	108249506	108249706	14.5743	108248982	108249911	+	ENSSSCT00000044262	ENSSSCG00000004561	HERC1	cds_0
chr1	108280391	108280591	6.27958	108280330	108280455	+	ENSSSCT00000044262	ENSSSCG00000004561	HERC1	cds_11
chr1	108280391	108280591	6.27958	108280456	108281457	+	ENSSSCT00000044262	ENSSSCG00000004561	HERC1	intron_12
chr1	108281457	108281657	4.82705	108281458	108281679	+	ENSSSCT00000044262	ENSSSCG00000004561	HERC1	cds_12
chr1	108298186	108298486	7.99042	108298084	108298198	+	ENSSSCT00000044262	ENSSSCG00000004561	HERC1	cds_18
chr1	108298186	108298486	7.99042	108298287	108298407	+	ENSSSCT00000044262	ENSSSCG00000004561	HERC1	cds_19
chr1	108298186	108298486	7.99042	108298408	108300184	+	ENSSSCT00000044262	ENSSSCG00000004561	HERC1	intron_20
chr1	108298186	108298486	7.99042	108298199	108298286	+	ENSSSCT00000044262	ENSSSCG00000004561	HERC1	intron_19
chr1	108319721	108319921	10.3642	108319593	108319780	+	ENSSSCT00000044262	ENSSSCG00000004561	HERC1	cds_29
chr1	108319721	108319921	10.3642	108319781	108323866	+	ENSSSCT00000044262	ENSSSCG00000004561	HERC1	intron_30
chr1	108323866	108324066	6.16096	108323867	108324022	+	ENSSSCT00000044262	ENSSSCG00000004561	HERC1	cds_30
chr1	108323866	108324066	6.16096	108324023	108326425	+	ENSSSCT00000044262	ENSSSCG00000004561	HERC1	intron_31
chr1	108338653	108338917	5.53259	108338380	108338900	+	ENSSSCT00000044262	ENSSSCG00000004561	HERC1	cds_36
chr1	108338653	108338917	5.53259	108338901	108340703	+	ENSSSCT00000044262	ENSSSCG00000004561	HERC1	intron_37
chr1	108340782	108340982	7.64941	108340704	108341479	+	ENSSSCT00000044262	ENSSSCG00000004561	HERC1	cds_37
chr1	108369749	108369949	7.83041	108369580	108369780	+	ENSSSCT00000044262	ENSSSCG00000004561	HERC1	cds_53
chr1	108369749	108369949	7.83041	108369781	108370984	+	ENSSSCT00000044262	ENSSSCG00000004561	HERC1	intron_54
chr1	108370984	108371464	8.17271	108370985	108371115	+	ENSSSCT00000044262	ENSSSCG00000004561	HERC1	cds_54
chr1	108370984	108371464	8.17271	108371116	108374305	+	ENSSSCT00000044262	ENSSSCG00000004561	HERC1	intron_55
chr1	108374327	108374527	6.21137	108374306	108374505	+	ENSSSCT00000044262	ENSSSCG00000004561	HERC1	cds_55
chr1	108374327	108374527	6.21137	108374506	108375173	+	ENSSSCT00000044262	ENSSSCG00000004561	HERC1	intron_56
chr1	108384227	108384427	3.80781	108384058	108384239	+	ENSSSCT00000044262	ENSSSCG00000004561	HERC1	cds_64
chr1	108384227	108384427	3.80781	108384240	108385211	+	ENSSSCT00000044262	ENSSSCG00000004561	HERC1	intron_65
chr1	108385274	108385474	9.43005	108385212	108385367	+	ENSSSCT00000044262	ENSSSCG00000004561	HERC1	cds_65
chr1	108385274	108385474	9.43005	108385368	108386095	+	ENSSSCT00000044262	ENSSSCG00000004561	HERC1	intron_66
chr1	108386095	108386295	5.11525	108386096	108386218	+	ENSSSCT00000044262	ENSSSCG00000004561	HERC1	cds_66
chr1	108386095	108386295	5.11525	108386219	108387542	+	ENSSSCT00000044262	ENSSSCG00000004561	HERC1	intron_67
chr1	108397263	108397463	14.443	108397089	108397341	+	ENSSSCT00000044262	ENSSSCG00000004561	HERC1	cds_74
chr1	108397263	108397463	14.443	108397342	108397826	+	ENSSSCT00000044262	ENSSSCG00000004561	HERC1	intron_75
chr1	108397826	108398145	13.3105	108397827	108397979	+	ENSSSCT00000044262	ENSSSCG00000004561	HERC1	cds_75
chr1	108397826	108398145	13.3105	108397980	108400404	+	ENSSSCT00000044262	ENSSSCG00000004561	HERC1	intron_76
chr1	108400404	108400604	2.05307	108400405	108400710	+	ENSSSCT00000044262	ENSSSCG00000004561	HERC1	cds_76
chr1	108649297	108649497	3.75026	108649274	108649412	+	ENSSSCT00000062560	ENSSSCG00000004565	CA12	utr5_0
chr1	108649297	108649497	3.75026	108649413	108649497	+	ENSSSCT00000062560	ENSSSCG00000004565	CA12	cds_0
chr1	108707619	108707819	12.3498	108707620	108708185	+	ENSSSCT00000062560	ENSSSCG00000004565	CA12	utr3_0
chr1	108884550	108884750	1.66779	108884038	108886133	+	ENSSSCT00000027612	ENSSSCG00000023158	RPS27L	intron_2
chr1	108887174	108887374	1.7604	108886163	108890283	+	ENSSSCT00000027612	ENSSSCG00000023158	RPS27L	utr3_0
chr1	108888200	108888400	3.50318	108886163	108890283	+	ENSSSCT00000027612	ENSSSCG00000023158	RPS27L	utr3_0
chr1	109826550	109827030	10.3238	109825979	109827094	+	ENSSSCT00000005051	ENSSSCG00000004572	NA	cds_0
chr1	110012987	110013187	13.6058	110012823	110012990	+	ENSSSCT00000053839	ENSSSCG00000036431	VPS13C	cds_33
chr1	110012987	110013187	13.6058	110012991	110013486	+	ENSSSCT00000053839	ENSSSCG00000036431	VPS13C	intron_33
chr1	110013486	110013805	26.7929	110013487	110013791	+	ENSSSCT00000053839	ENSSSCG00000036431	VPS13C	cds_34
chr1	110013486	110013805	26.7929	110013792	110015989	+	ENSSSCT00000053839	ENSSSCG00000036431	VPS13C	intron_34
chr1	110039317	110039517	5.86094	110039229	110039341	+	ENSSSCT00000053839	ENSSSCG00000036431	VPS13C	cds_48
chr1	110039317	110039517	5.86094	110039342	110041984	+	ENSSSCT00000053839	ENSSSCG00000036431	VPS13C	intron_48
chr1	110041984	110042184	5.86094	110041985	110042154	+	ENSSSCT00000053839	ENSSSCG00000036431	VPS13C	cds_49
chr1	110041984	110042184	5.86094	110042155	110043813	+	ENSSSCT00000053839	ENSSSCG00000036431	VPS13C	intron_49
chr1	110056859	110057059	7.11685	110056792	110057181	+	ENSSSCT00000053839	ENSSSCG00000036431	VPS13C	cds_60
chr1	110060751	110060951	14.0244	110060666	110060830	+	ENSSSCT00000053839	ENSSSCG00000036431	VPS13C	cds_62
chr1	110060751	110060951	14.0244	110060831	110062934	+	ENSSSCT00000053839	ENSSSCG00000036431	VPS13C	intron_62
chr1	110062934	110063134	6.70682	110062935	110063063	+	ENSSSCT00000053839	ENSSSCG00000036431	VPS13C	cds_63
chr1	110062934	110063134	6.70682	110063064	110063340	+	ENSSSCT00000053839	ENSSSCG00000036431	VPS13C	intron_63
chr1	110072844	110073044	15.9083	110072711	110072852	+	ENSSSCT00000053839	ENSSSCG00000036431	VPS13C	cds_67
chr1	110072844	110073044	15.9083	110072853	110074142	+	ENSSSCT00000053839	ENSSSCG00000036431	VPS13C	intron_67
chr1	110074142	110074342	15.9083	110074143	110074283	+	ENSSSCT00000053839	ENSSSCG00000036431	VPS13C	cds_68
chr1	110074142	110074342	15.9083	110074284	110075312	+	ENSSSCT00000053839	ENSSSCG00000036431	VPS13C	intron_68
chr1	110075312	110075512	14.2402	110075313	110075394	+	ENSSSCT00000053839	ENSSSCG00000036431	VPS13C	cds_69
chr1	110075312	110075512	14.2402	110075395	110075508	+	ENSSSCT00000053839	ENSSSCG00000036431	VPS13C	intron_69
chr1	110075312	110075512	14.2402	110075509	110075578	+	ENSSSCT00000053839	ENSSSCG00000036431	VPS13C	cds_70
chr1	111469244	111469444	7.11685	111467950	111470101	+	ENSSSCT00000057944	ENSSSCG00000004576	RORA	intron_6
chr1	111475487	111475687	11.5126	111473344	111475650	+	ENSSSCT00000057944	ENSSSCG00000004576	RORA	utr3_0
chr1	111475487	111475687	11.5126	111475651	111475685	+	ENSSSCT00000057944	ENSSSCG00000004576	RORA	intron_9
chr1	111475487	111475687	11.5126	111475686	111477664	+	ENSSSCT00000057944	ENSSSCG00000004576	RORA	utr3_1
chr1	111490932	111491132	9.838	111490864	111490978	+	ENSSSCT00000005056	ENSSSCG00000004577	ICE2	utr5_1
chr1	111490932	111491132	9.838	111490979	111491007	+	ENSSSCT00000005056	ENSSSCG00000004577	ICE2	cds_0
chr1	111490932	111491132	9.838	111491008	111494572	+	ENSSSCT00000005056	ENSSSCG00000004577	ICE2	intron_1
chr1	111494572	111494772	9.41936	111494573	111494677	+	ENSSSCT00000005056	ENSSSCG00000004577	ICE2	cds_1
chr1	111494572	111494772	9.41936	111494678	111501083	+	ENSSSCT00000005056	ENSSSCG00000004577	ICE2	intron_2
chr1	111511311	111511769	6.48889	111511280	111511396	+	ENSSSCT00000005056	ENSSSCG00000004577	ICE2	cds_5
chr1	111511311	111511769	6.48889	111511397	111511569	+	ENSSSCT00000005056	ENSSSCG00000004577	ICE2	intron_6
chr1	111511311	111511769	6.48889	111511570	111511729	+	ENSSSCT00000005056	ENSSSCG00000004577	ICE2	cds_6
chr1	111511311	111511769	6.48889	111511730	111512664	+	ENSSSCT00000005056	ENSSSCG00000004577	ICE2	intron_7
chr1	111519274	111519474	5.57182	111519197	111520193	+	ENSSSCT00000005056	ENSSSCG00000004577	ICE2	cds_8
chr1	111523198	111523398	6.69821	111521051	111528078	+	ENSSSCT00000005056	ENSSSCG00000004577	ICE2	intron_10
chr1	112356852	112357052	4.71045	112355925	112358725	+	ENSSSCT00000005061	ENSSSCG00000004582	BNIP2	intron_4
chr1	112361056	112361389	3.76324	112360988	112361074	+	ENSSSCT00000005061	ENSSSCG00000004582	BNIP2	cds_7
chr1	112361056	112361389	3.76324	112361075	112361189	+	ENSSSCT00000005061	ENSSSCG00000004582	BNIP2	intron_7
chr1	112361056	112361389	3.76324	112361190	112361288	+	ENSSSCT00000005061	ENSSSCG00000004582	BNIP2	cds_8
chr1	112361056	112361389	3.76324	112361289	112364910	+	ENSSSCT00000005061	ENSSSCG00000004582	BNIP2	intron_8
chr1	112364910	112365110	3.13349	112364911	112364959	+	ENSSSCT00000005061	ENSSSCG00000004582	BNIP2	cds_9
chr1	112364910	112365110	3.13349	112364963	112369245	+	ENSSSCT00000005061	ENSSSCG00000004582	BNIP2	utr3_0
chr1	112368704	112369218	6.13455	112364963	112369245	+	ENSSSCT00000005061	ENSSSCG00000004582	BNIP2	utr3_0
chr1	112392623	112392823	2.60589	112392048	112396409	+	ENSSSCT00000005062	ENSSSCG00000004583	NA	intron_2
chr1	112396483	112396710	9.51397	112396410	112396536	+	ENSSSCT00000005062	ENSSSCG00000004583	NA	cds_2
chr1	112396483	112396710	9.51397	112396537	112399241	+	ENSSSCT00000005062	ENSSSCG00000004583	NA	intron_3
chr1	112399241	112399604	20.4531	112399242	112399264	+	ENSSSCT00000005062	ENSSSCG00000004583	NA	cds_3
chr1	112399241	112399604	20.4531	112399268	112400238	+	ENSSSCT00000005062	ENSSSCG00000004583	NA	utr3_0
chr1	112680522	112680722	6.78931	112678190	112774112	+	ENSSSCT00000005066	ENSSSCG00000004587	MYO1E	intron_0
chr1	112683207	112683407	13.8151	112678190	112774112	+	ENSSSCT00000005066	ENSSSCG00000004587	MYO1E	intron_0
chr1	112685374	112685574	11.7219	112678190	112774112	+	ENSSSCT00000005066	ENSSSCG00000004587	MYO1E	intron_0
chr1	112692507	112692707	9.838	112678190	112774112	+	ENSSSCT00000005066	ENSSSCG00000004587	MYO1E	intron_0
chr1	112712562	112712762	7.74481	112678190	112774112	+	ENSSSCT00000005066	ENSSSCG00000004587	MYO1E	intron_0
chr1	112753642	112753842	14.2337	112678190	112774112	+	ENSSSCT00000005066	ENSSSCG00000004587	MYO1E	intron_0
chr1	112765687	112765887	16.3269	112678190	112774112	+	ENSSSCT00000005066	ENSSSCG00000004587	MYO1E	intron_0
chr1	112780659	112780859	6.27958	112774257	112783035	+	ENSSSCT00000005066	ENSSSCG00000004587	MYO1E	intron_1
chr1	112812195	112812430	5.61575	112812140	112812271	+	ENSSSCT00000005066	ENSSSCG00000004587	MYO1E	cds_6
chr1	112812195	112812430	5.61575	112812272	112815693	+	ENSSSCT00000005066	ENSSSCG00000004587	MYO1E	intron_6
chr1	112814754	112814954	4.1047	112812272	112815693	+	ENSSSCT00000005066	ENSSSCG00000004587	MYO1E	intron_6
chr1	112815693	112815893	2.90706	112815694	112815828	+	ENSSSCT00000005066	ENSSSCG00000004587	MYO1E	cds_7
chr1	112815693	112815893	2.90706	112815829	112817435	+	ENSSSCT00000005066	ENSSSCG00000004587	MYO1E	intron_7
chr1	112824865	112825065	5.39109	112823651	112827598	+	ENSSSCT00000005066	ENSSSCG00000004587	MYO1E	intron_9
chr1	112827598	112827798	4.66137	112827599	112827679	+	ENSSSCT00000005066	ENSSSCG00000004587	MYO1E	cds_10
chr1	112827598	112827798	4.66137	112827680	112827976	+	ENSSSCT00000005066	ENSSSCG00000004587	MYO1E	intron_10
chr1	112832874	112833074	6.30593	112832446	112833442	+	ENSSSCT00000005066	ENSSSCG00000004587	MYO1E	intron_13
chr1	112855110	112855310	7.18025	112850892	112857398	+	ENSSSCT00000005066	ENSSSCG00000004587	MYO1E	intron_17
chr1	112860032	112860532	3.56209	112857544	112862367	+	ENSSSCT00000005066	ENSSSCG00000004587	MYO1E	intron_18
chr1	112869425	112869625	7.99135	112865090	112875695	+	ENSSSCT00000005066	ENSSSCG00000004587	MYO1E	intron_21
chr1	112871257	112871457	11.1512	112865090	112875695	+	ENSSSCT00000005066	ENSSSCG00000004587	MYO1E	intron_21
chr1	112874093	112874293	3.13843	112865090	112875695	+	ENSSSCT00000005066	ENSSSCG00000004587	MYO1E	intron_21
chr1	112874503	112874703	5.19679	112865090	112875695	+	ENSSSCT00000005066	ENSSSCG00000004587	MYO1E	intron_21
chr1	112882192	112882392	2.83377	112880903	112884856	+	ENSSSCT00000005066	ENSSSCG00000004587	MYO1E	intron_24
chr1	112900918	112901288	3.14306	112900896	112900969	+	ENSSSCT00000005066	ENSSSCG00000004587	MYO1E	cds_27
chr1	112900918	112901288	3.14306	112900973	112901426	+	ENSSSCT00000005066	ENSSSCG00000004587	MYO1E	utr3_0
chr1	113097735	113097935	11.0939	113097707	113097771	+	ENSSSCT00000005071	ENSSSCG00000004592	SLTM	cds_2
chr1	113097735	113097935	11.0939	113097772	113100914	+	ENSSSCT00000005071	ENSSSCG00000004592	SLTM	intron_2
chr1	113100914	113101114	4.88456	113100915	113101112	+	ENSSSCT00000005071	ENSSSCG00000004592	SLTM	cds_3
chr1	113100914	113101114	4.88456	113101113	113101977	+	ENSSSCT00000005071	ENSSSCG00000004592	SLTM	intron_3
chr1	113112685	113112885	1.87091	113112489	113112903	+	ENSSSCT00000005071	ENSSSCG00000004592	SLTM	cds_6
chr1	113119952	113120152	11.7249	113119817	113119966	+	ENSSSCT00000005071	ENSSSCG00000004592	SLTM	cds_9
chr1	113119952	113120152	11.7249	113119967	113120457	+	ENSSSCT00000005071	ENSSSCG00000004592	SLTM	intron_9
chr1	113120457	113121010	7.74891	113120458	113120561	+	ENSSSCT00000005071	ENSSSCG00000004592	SLTM	cds_10
chr1	113120457	113121010	7.74891	113120562	113120656	+	ENSSSCT00000005071	ENSSSCG00000004592	SLTM	intron_10
chr1	113120457	113121010	7.74891	113120657	113120823	+	ENSSSCT00000005071	ENSSSCG00000004592	SLTM	cds_11
chr1	113120457	113121010	7.74891	113120824	113121299	+	ENSSSCT00000005071	ENSSSCG00000004592	SLTM	intron_11
chr1	113128504	113128704	4.1926	113128435	113128579	+	ENSSSCT00000005071	ENSSSCG00000004592	SLTM	cds_18
chr1	113128504	113128704	4.1926	113128580	113131163	+	ENSSSCT00000005071	ENSSSCG00000004592	SLTM	intron_18
chr1	113131163	113131363	8.50847	113131164	113131324	+	ENSSSCT00000005071	ENSSSCG00000004592	SLTM	cds_19
chr1	113131163	113131363	8.50847	113131325	113134306	+	ENSSSCT00000005071	ENSSSCG00000004592	SLTM	intron_19
chr1	113134179	113134379	4.32744	113134307	113134412	+	ENSSSCT00000005071	ENSSSCG00000004592	SLTM	cds_20
chr1	113134179	113134379	4.32744	113131325	113134306	+	ENSSSCT00000005071	ENSSSCG00000004592	SLTM	intron_19
chr1	113289313	113289515	2.58689	113289210	113289479	+	ENSSSCT00000032619	ENSSSCG00000004595	ADAM10	utr5_0
chr1	113289313	113289515	2.58689	113289480	113289534	+	ENSSSCT00000032619	ENSSSCG00000004595	ADAM10	cds_0
chr1	113318687	113318887	12.7685	113289535	113320666	+	ENSSSCT00000032619	ENSSSCG00000004595	ADAM10	intron_0
chr1	113340824	113341024	5.65162	113320818	113341171	+	ENSSSCT00000032619	ENSSSCG00000004595	ADAM10	intron_1
chr1	113345993	113346193	13.0365	113343846	113362646	+	ENSSSCT00000032619	ENSSSCG00000004595	ADAM10	intron_3
chr1	113372116	113372382	16.7785	113372048	113372197	+	ENSSSCT00000032619	ENSSSCG00000004595	ADAM10	cds_5
chr1	113372116	113372382	16.7785	113372198	113374967	+	ENSSSCT00000032619	ENSSSCG00000004595	ADAM10	intron_5
chr1	113374967	113375167	15.0532	113374968	113375060	+	ENSSSCT00000032619	ENSSSCG00000004595	ADAM10	cds_6
chr1	113374967	113375167	15.0532	113375061	113377156	+	ENSSSCT00000032619	ENSSSCG00000004595	ADAM10	intron_6
chr1	113377156	113377418	3.53083	113377341	113384923	+	ENSSSCT00000032619	ENSSSCG00000004595	ADAM10	intron_7
chr1	113377156	113377418	3.53083	113377157	113377340	+	ENSSSCT00000032619	ENSSSCG00000004595	ADAM10	cds_7
chr1	113388698	113388901	6.70844	113388539	113388722	+	ENSSSCT00000032619	ENSSSCG00000004595	ADAM10	cds_9
chr1	113388698	113388901	6.70844	113388723	113391220	+	ENSSSCT00000032619	ENSSSCG00000004595	ADAM10	intron_9
chr1	113391220	113391420	3.42978	113391221	113391371	+	ENSSSCT00000032619	ENSSSCG00000004595	ADAM10	cds_10
chr1	113391220	113391420	3.42978	113391372	113392185	+	ENSSSCT00000032619	ENSSSCG00000004595	ADAM10	intron_10
chr1	113409427	113409627	6.90753	113407941	113412074	+	ENSSSCT00000032619	ENSSSCG00000004595	ADAM10	utr3_0
chr1	115471942	115472196	10.4423	115471922	115472054	+	ENSSSCT00000005082	ENSSSCG00000004601	MNS1	utr5_0
chr1	115471942	115472196	10.4423	115472055	115472057	+	ENSSSCT00000005082	ENSSSCG00000004601	MNS1	cds_0
chr1	115471942	115472196	10.4423	115472058	115472837	+	ENSSSCT00000005082	ENSSSCG00000004601	MNS1	intron_0
chr1	115496104	115496304	7.95413	115496016	115496143	+	ENSSSCT00000005082	ENSSSCG00000004601	MNS1	cds_2
chr1	115496104	115496304	7.95413	115496144	115506693	+	ENSSSCT00000005082	ENSSSCG00000004601	MNS1	intron_2
chr1	115506693	115506893	7.95413	115506694	115506796	+	ENSSSCT00000005082	ENSSSCG00000004601	MNS1	cds_3
chr1	115506693	115506893	7.95413	115506797	115510036	+	ENSSSCT00000005082	ENSSSCG00000004601	MNS1	intron_3
chr1	115510036	115510236	3.40998	115510037	115510266	+	ENSSSCT00000005082	ENSSSCG00000004601	MNS1	cds_4
chr1	115511005	115511357	20.3715	115510843	115511059	+	ENSSSCT00000005082	ENSSSCG00000004601	MNS1	cds_5
chr1	115511005	115511357	20.3715	115511060	115511157	+	ENSSSCT00000005082	ENSSSCG00000004601	MNS1	intron_5
chr1	115511005	115511357	20.3715	115511158	115511265	+	ENSSSCT00000005082	ENSSSCG00000004601	MNS1	cds_6
chr1	115511005	115511357	20.3715	115511266	115521696	+	ENSSSCT00000005082	ENSSSCG00000004601	MNS1	intron_6
chr1	115734700	115735102	4.56353	115734358	115734904	+	ENSSSCT00000040161	ENSSSCG00000004603	RFX7	utr5_0
chr1	115734700	115735102	4.56353	115734905	115735065	+	ENSSSCT00000040161	ENSSSCG00000004603	RFX7	cds_0
chr1	115734700	115735102	4.56353	115735066	115791743	+	ENSSSCT00000040161	ENSSSCG00000004603	RFX7	intron_0
chr1	115747526	115747726	6.48889	115735066	115791743	+	ENSSSCT00000040161	ENSSSCG00000004603	RFX7	intron_0
chr1	115752298	115752498	10.2566	115735066	115791743	+	ENSSSCT00000040161	ENSSSCG00000004603	RFX7	intron_0
chr1	115822725	115822925	7.53549	115820706	115857183	+	ENSSSCT00000040161	ENSSSCG00000004603	RFX7	intron_3
chr1	115838703	115838903	11.3032	115820706	115857183	+	ENSSSCT00000040161	ENSSSCG00000004603	RFX7	intron_3
chr1	115858602	115858802	7.53549	115858583	115858665	+	ENSSSCT00000040161	ENSSSCG00000004603	RFX7	cds_5
chr1	115858602	115858802	7.53549	115858666	115859279	+	ENSSSCT00000040161	ENSSSCG00000004603	RFX7	intron_5
chr1	115859279	115859479	5.79246	115859280	115859487	+	ENSSSCT00000040161	ENSSSCG00000004603	RFX7	cds_6
chr1	115865147	115865589	2.39146	115864943	115868218	+	ENSSSCT00000040161	ENSSSCG00000004603	RFX7	cds_8
chr1	115865849	115866049	2.7636	115864943	115868218	+	ENSSSCT00000040161	ENSSSCG00000004603	RFX7	cds_8
chr1	115866246	115866446	3.94789	115864943	115868218	+	ENSSSCT00000040161	ENSSSCG00000004603	RFX7	cds_8
chr1	115867376	115867576	3.80781	115864943	115868218	+	ENSSSCT00000040161	ENSSSCG00000004603	RFX7	cds_8
chr1	115868104	115868304	3.57339	115868222	115871092	+	ENSSSCT00000040161	ENSSSCG00000004603	RFX7	utr3_0
chr1	115868104	115868304	3.57339	115864943	115868218	+	ENSSSCT00000040161	ENSSSCG00000004603	RFX7	cds_8
chr1	116132690	116132890	5.65162	116132458	116134663	+	ENSSSCT00000055885	ENSSSCG00000035798	PRTG	intron_0
chr1	116160494	116160694	5.02366	116134967	116193121	+	ENSSSCT00000055885	ENSSSCG00000035798	PRTG	intron_1
chr1	116164018	116164218	7.95413	116134967	116193121	+	ENSSSCT00000055885	ENSSSCG00000035798	PRTG	intron_1
chr1	116213992	116214192	7.32617	116206834	116249596	+	ENSSSCT00000055885	ENSSSCG00000035798	PRTG	intron_10
chr1	116319880	116320080	12.9778	116319331	116320256	+	ENSSSCT00000005088	ENSSSCG00000004607	PYGO1	utr3_0
chr1	116385490	116385690	5.4423	116337858	116396389	+	ENSSSCT00000005089	ENSSSCG00000004608	DNAAF4	intron_2
chr1	116469397	116469597	12.7346	116469366	116469471	+	ENSSSCT00000031473	ENSSSCG00000004610	CCPG1	cds_0
chr1	116469397	116469597	12.7346	116469472	116471115	+	ENSSSCT00000031473	ENSSSCG00000004610	CCPG1	intron_1
chr1	116471115	116471315	16.4528	116471116	116471192	+	ENSSSCT00000031473	ENSSSCG00000004610	CCPG1	cds_1
chr1	116471115	116471315	16.4528	116471193	116473663	+	ENSSSCT00000031473	ENSSSCG00000004610	CCPG1	intron_2
chr1	116477582	116477782	14.8617	116477519	116477770	+	ENSSSCT00000031473	ENSSSCG00000004610	CCPG1	cds_3
chr1	116477582	116477782	14.8617	116477771	116484331	+	ENSSSCT00000031473	ENSSSCG00000004610	CCPG1	intron_4
chr1	116488288	116488946	15.7648	116488245	116489687	+	ENSSSCT00000031473	ENSSSCG00000004610	CCPG1	cds_5
chr1	116533069	116533294	4.10468	116533021	116533146	+	ENSSSCT00000005093	ENSSSCG00000004612	RAB27A	utr5_0
chr1	116533069	116533294	4.10468	116533147	116551463	+	ENSSSCT00000005093	ENSSSCG00000004612	RAB27A	intron_0
chr1	116551463	116551674	11.9623	116551464	116551581	+	ENSSSCT00000005093	ENSSSCG00000004612	RAB27A	utr5_1
chr1	116551463	116551674	11.9623	116551582	116574758	+	ENSSSCT00000005093	ENSSSCG00000004612	RAB27A	intron_1
chr1	116582453	116582653	6.90753	116579206	116587071	+	ENSSSCT00000005093	ENSSSCG00000004612	RAB27A	intron_3
chr1	116594883	116595096	6.18093	116594810	116594933	+	ENSSSCT00000005093	ENSSSCG00000004612	RAB27A	cds_3
chr1	116594883	116595096	6.18093	116594934	116603625	+	ENSSSCT00000005093	ENSSSCG00000004612	RAB27A	intron_6
chr1	116603625	116604280	3.12356	116603626	116603821	+	ENSSSCT00000005093	ENSSSCG00000004612	RAB27A	cds_4
chr1	116603625	116604280	3.12356	116603825	116606472	+	ENSSSCT00000005093	ENSSSCG00000004612	RAB27A	utr3_0
chr1	116627941	116628265	3.33818	116627553	116631800	+	ENSSSCT00000026411	ENSSSCG00000024983	NA	utr3_0
chr1	116628685	116629004	2.35481	116627553	116631800	+	ENSSSCT00000026411	ENSSSCG00000024983	NA	utr3_0
chr1	118043064	118043280	8.26551	118028020	118069787	+	ENSSSCT00000031133	ENSSSCG00000004615	WDR72	intron_10
chr1	118952070	118952270	5.86094	118950437	118952453	+	ENSSSCT00000005097	ENSSSCG00000004616	ONECUT1	utr3_0
chr1	119021126	119021850	10.9783	119021151	119021978	+	ENSSSCT00000052318	ENSSSCG00000004617	FAM214A	utr5_0
chr1	119022403	119022743	8.65598	119022316	119022415	+	ENSSSCT00000052318	ENSSSCG00000004617	FAM214A	utr5_1
chr1	119022403	119022743	8.65598	119022416	119022431	+	ENSSSCT00000052318	ENSSSCG00000004617	FAM214A	cds_0
chr1	119022403	119022743	8.65598	119022432	119079825	+	ENSSSCT00000052318	ENSSSCG00000004617	FAM214A	intron_1
chr1	119023047	119023247	3.94604	119022432	119079825	+	ENSSSCT00000052318	ENSSSCG00000004617	FAM214A	intron_1
chr1	119082929	119083134	25.3276	119082468	119084301	+	ENSSSCT00000052318	ENSSSCG00000004617	FAM214A	cds_4
chr1	119083787	119083987	7.74481	119082468	119084301	+	ENSSSCT00000052318	ENSSSCG00000004617	FAM214A	cds_4
chr1	119084151	119084351	5.65162	119082468	119084301	+	ENSSSCT00000052318	ENSSSCG00000004617	FAM214A	cds_4
chr1	119084151	119084351	5.65162	119084302	119087041	+	ENSSSCT00000052318	ENSSSCG00000004617	FAM214A	intron_5
chr1	119087076	119087276	15.9083	119087042	119087161	+	ENSSSCT00000052318	ENSSSCG00000004617	FAM214A	cds_5
chr1	119087076	119087276	15.9083	119087162	119090497	+	ENSSSCT00000052318	ENSSSCG00000004617	FAM214A	intron_6
chr1	119089988	119090188	11.3032	119087162	119090497	+	ENSSSCT00000052318	ENSSSCG00000004617	FAM214A	intron_6
chr1	119090497	119090697	15.0314	119090498	119090577	+	ENSSSCT00000052318	ENSSSCG00000004617	FAM214A	cds_6
chr1	119090497	119090697	15.0314	119090578	119091606	+	ENSSSCT00000052318	ENSSSCG00000004617	FAM214A	intron_7
chr1	119103104	119103304	14.0244	119103073	119103231	+	ENSSSCT00000052318	ENSSSCG00000004617	FAM214A	cds_8
chr1	119103104	119103304	14.0244	119103232	119119186	+	ENSSSCT00000052318	ENSSSCG00000004617	FAM214A	intron_9
chr1	119106543	119106743	5.02366	119103232	119119186	+	ENSSSCT00000052318	ENSSSCG00000004617	FAM214A	intron_9
chr1	119112730	119112930	12.3498	119103232	119119186	+	ENSSSCT00000052318	ENSSSCG00000004617	FAM214A	intron_9
chr1	119114647	119114847	8.16345	119103232	119119186	+	ENSSSCT00000052318	ENSSSCG00000004617	FAM214A	intron_9
chr1	119285966	119286166	17.7921	119280978	119286956	+	ENSSSCT00000005103	ENSSSCG00000004620	MYO5A	intron_8
chr1	119320030	119320230	5.02936	119319998	119320154	+	ENSSSCT00000005103	ENSSSCG00000004620	MYO5A	cds_19
chr1	119320030	119320230	5.02936	119320155	119324159	+	ENSSSCT00000005103	ENSSSCG00000004620	MYO5A	intron_19
chr1	119324159	119324359	1.87966	119324160	119324399	+	ENSSSCT00000005103	ENSSSCG00000004620	MYO5A	cds_20
chr1	119325640	119325840	6.00234	119325396	119325644	+	ENSSSCT00000005103	ENSSSCG00000004620	MYO5A	cds_21
chr1	119325640	119325840	6.00234	119325645	119328308	+	ENSSSCT00000005103	ENSSSCG00000004620	MYO5A	intron_21
chr1	119328308	119328508	7.95413	119328309	119328402	+	ENSSSCT00000005103	ENSSSCG00000004620	MYO5A	cds_22
chr1	119328308	119328508	7.95413	119328403	119331109	+	ENSSSCT00000005103	ENSSSCG00000004620	MYO5A	intron_22
chr1	119331109	119331309	7.3179	119331110	119331258	+	ENSSSCT00000005103	ENSSSCG00000004620	MYO5A	cds_23
chr1	119331109	119331309	7.3179	119331259	119336365	+	ENSSSCT00000005103	ENSSSCG00000004620	MYO5A	intron_23
chr1	119366433	119366633	11.7219	119366388	119366481	+	ENSSSCT00000005103	ENSSSCG00000004620	MYO5A	cds_32
chr1	119366433	119366633	11.7219	119366482	119372717	+	ENSSSCT00000005103	ENSSSCG00000004620	MYO5A	intron_32
chr1	119369914	119370114	9.21004	119366482	119372717	+	ENSSSCT00000005103	ENSSSCG00000004620	MYO5A	intron_32
chr1	119372717	119372948	13.1692	119372718	119372864	+	ENSSSCT00000005103	ENSSSCG00000004620	MYO5A	cds_33
chr1	119372717	119372948	13.1692	119372865	119375709	+	ENSSSCT00000005103	ENSSSCG00000004620	MYO5A	intron_33
chr1	119374272	119374472	15.6989	119372865	119375709	+	ENSSSCT00000005103	ENSSSCG00000004620	MYO5A	intron_33
chr1	119384580	119384805	25.385	119384545	119384719	+	ENSSSCT00000005103	ENSSSCG00000004620	MYO5A	cds_38
chr1	119384580	119384805	25.385	119384720	119392152	+	ENSSSCT00000005103	ENSSSCG00000004620	MYO5A	intron_38
chr1	119392895	119393095	8.8379	119392690	119394725	+	ENSSSCT00000005103	ENSSSCG00000004620	MYO5A	utr3_0
chr1	119393431	119393654	18.8387	119392690	119394725	+	ENSSSCT00000005103	ENSSSCG00000004620	MYO5A	utr3_0
chr1	119500611	119500811	12.5592	119500554	119500634	+	ENSSSCT00000060339	ENSSSCG00000004621	MYO5C	cds_27
chr1	119500611	119500811	12.5592	119500635	119501801	+	ENSSSCT00000060339	ENSSSCG00000004621	MYO5C	intron_27
chr1	119501801	119502001	12.5592	119501802	119501982	+	ENSSSCT00000060339	ENSSSCG00000004621	MYO5C	cds_28
chr1	119501801	119502001	12.5592	119501983	119505795	+	ENSSSCT00000060339	ENSSSCG00000004621	MYO5C	intron_28
chr1	119532927	119533127	4.09372	119532891	119533065	+	ENSSSCT00000060339	ENSSSCG00000004621	MYO5C	cds_38
chr1	119532927	119533127	4.09372	119533066	119533570	+	ENSSSCT00000060339	ENSSSCG00000004621	MYO5C	intron_38
chr1	119535235	119535435	2.65326	119535012	119536426	+	ENSSSCT00000060339	ENSSSCG00000004621	MYO5C	utr3_0
chr1	119550070	119550270	5.90529	119546003	119558444	+	ENSSSCT00000024996	ENSSSCG00000004622	GNB5	intron_0
chr1	119550497	119550697	10.0375	119546003	119558444	+	ENSSSCT00000024996	ENSSSCG00000004622	GNB5	intron_0
chr1	119561890	119562090	3.19338	119558582	119562842	+	ENSSSCT00000024996	ENSSSCG00000004622	GNB5	intron_1
chr1	119564412	119564612	7.66295	119562885	119565402	+	ENSSSCT00000024996	ENSSSCG00000004622	GNB5	intron_2
chr1	119587586	119588222	2.93448	119587423	119590822	+	ENSSSCT00000024996	ENSSSCG00000004622	GNB5	utr3_0
chr1	119597384	119597584	4.76752	119597088	119597519	+	ENSSSCT00000005106	ENSSSCG00000004623	NA	cds_0
chr1	119597384	119597584	4.76752	119597520	119599562	+	ENSSSCT00000005106	ENSSSCG00000004623	NA	intron_0
chr1	119598210	119598410	8.37277	119597520	119599562	+	ENSSSCT00000005106	ENSSSCG00000004623	NA	intron_0
chr1	119815365	119815565	2.98904	119815358	119816113	+	ENSSSCT00000005108	ENSSSCG00000004625	LEO1	cds_1
chr1	119816080	119816280	6.30593	119815358	119816113	+	ENSSSCT00000005108	ENSSSCG00000004625	LEO1	cds_1
chr1	119816080	119816280	6.30593	119816114	119818522	+	ENSSSCT00000005108	ENSSSCG00000004625	LEO1	intron_1
chr1	119817626	119817826	9.62868	119816114	119818522	+	ENSSSCT00000005108	ENSSSCG00000004625	LEO1	intron_1
chr1	119818522	119818760	18.9862	119818523	119818627	+	ENSSSCT00000005108	ENSSSCG00000004625	LEO1	cds_2
chr1	119818522	119818760	18.9862	119818628	119821902	+	ENSSSCT00000005108	ENSSSCG00000004625	LEO1	intron_2
chr1	119821961	119822161	5.23723	119821903	119821997	+	ENSSSCT00000005108	ENSSSCG00000004625	LEO1	cds_3
chr1	119821961	119822161	5.23723	119821998	119822937	+	ENSSSCT00000005108	ENSSSCG00000004625	LEO1	intron_3
chr1	119830457	119830657	11.48	119830419	119830554	+	ENSSSCT00000005108	ENSSSCG00000004625	LEO1	cds_8
chr1	119830457	119830657	11.48	119830555	119832825	+	ENSSSCT00000005108	ENSSSCG00000004625	LEO1	intron_8
chr1	119832825	119833150	4.89411	119832826	119833012	+	ENSSSCT00000005108	ENSSSCG00000004625	LEO1	cds_9
chr1	119832825	119833150	4.89411	119833013	119835182	+	ENSSSCT00000005108	ENSSSCG00000004625	LEO1	intron_9
chr1	119835182	119835382	7.87003	119835183	119835280	+	ENSSSCT00000005108	ENSSSCG00000004625	LEO1	cds_10
chr1	119835182	119835382	7.87003	119835281	119842111	+	ENSSSCT00000005108	ENSSSCG00000004625	LEO1	intron_10
chr1	119842198	119842398	6.07026	119842112	119842213	+	ENSSSCT00000005108	ENSSSCG00000004625	LEO1	cds_11
chr1	119842198	119842398	6.07026	119842217	119842587	+	ENSSSCT00000005108	ENSSSCG00000004625	LEO1	utr3_0
chr1	120042701	120042901	5.86094	120042612	120043127	+	ENSSSCT00000005112	ENSSSCG00000004629	LYSMD2	utr3_0
chr1	120138160	120138360	3.47737	120138349	120138401	+	ENSSSCT00000005115	ENSSSCG00000032517	DMXL2	utr5_0
chr1	120144565	120144765	13.6058	120138489	120176021	+	ENSSSCT00000005115	ENSSSCG00000032517	DMXL2	intron_0
chr1	120194418	120194618	4.18638	120185746	120203810	+	ENSSSCT00000005115	ENSSSCG00000032517	DMXL2	intron_5
chr1	120217067	120217267	9.89983	120216861	120217100	+	ENSSSCT00000005115	ENSSSCG00000032517	DMXL2	cds_9
chr1	120217067	120217267	9.89983	120217101	120217582	+	ENSSSCT00000005115	ENSSSCG00000032517	DMXL2	intron_9
chr1	120217582	120217796	20.5837	120217583	120217854	+	ENSSSCT00000005115	ENSSSCG00000032517	DMXL2	cds_10
chr1	120218617	120218817	6.69821	120218490	120219183	+	ENSSSCT00000005115	ENSSSCG00000032517	DMXL2	cds_11
chr1	120233806	120234006	9.62868	120230110	120234860	+	ENSSSCT00000005115	ENSSSCG00000032517	DMXL2	intron_14
chr1	120242000	120242200	14.6523	120241787	120243463	+	ENSSSCT00000005115	ENSSSCG00000032517	DMXL2	cds_17
chr1	120257881	120258081	13.6469	120257761	120258025	+	ENSSSCT00000005115	ENSSSCG00000032517	DMXL2	cds_22
chr1	120257881	120258081	13.6469	120258026	120261817	+	ENSSSCT00000005115	ENSSSCG00000032517	DMXL2	intron_22
chr1	120262217	120262697	24.281	120261818	120262896	+	ENSSSCT00000005115	ENSSSCG00000032517	DMXL2	cds_23
chr1	120269012	120269212	7.45878	120268890	120269138	+	ENSSSCT00000005115	ENSSSCG00000032517	DMXL2	cds_27
chr1	120269012	120269212	7.45878	120269139	120273010	+	ENSSSCT00000005115	ENSSSCG00000032517	DMXL2	intron_27
chr1	120269681	120269881	6.90753	120269139	120273010	+	ENSSSCT00000005115	ENSSSCG00000032517	DMXL2	intron_27
chr1	120281710	120281910	6.48889	120281704	120281789	+	ENSSSCT00000005115	ENSSSCG00000032517	DMXL2	cds_30
chr1	120281710	120281910	6.48889	120281790	120282423	+	ENSSSCT00000005115	ENSSSCG00000032517	DMXL2	intron_30
chr1	120282423	120282623	4.98795	120282424	120282625	+	ENSSSCT00000005115	ENSSSCG00000032517	DMXL2	cds_31
chr1	120297154	120297354	6.75787	120297148	120297354	+	ENSSSCT00000005115	ENSSSCG00000032517	DMXL2	cds_43
chr1	120536766	120536966	18.6294	120530938	120541683	+	ENSSSCT00000044512	ENSSSCG00000030168	CYP19A1	intron_1
chr1	121130813	121131013	9.04688	121130530	121134887	+	ENSSSCT00000059371	ENSSSCG00000004635	SPPL2A	utr3_0
chr1	121131215	121131415	6.35207	121130530	121134887	+	ENSSSCT00000059371	ENSSSCG00000004635	SPPL2A	utr3_0
chr1	121133997	121134197	4.0605	121130530	121134887	+	ENSSSCT00000059371	ENSSSCG00000004635	SPPL2A	utr3_0
chr1	121134642	121134842	10.9503	121130530	121134887	+	ENSSSCT00000059371	ENSSSCG00000004635	SPPL2A	utr3_0
chr1	121157371	121157871	13.6058	121146387	121160752	+	ENSSSCT00000005121	ENSSSCG00000004636	TRPM7	intron_0
chr1	121177080	121177280	16.7455	121176243	121178546	+	ENSSSCT00000005121	ENSSSCG00000004636	TRPM7	intron_8
chr1	121188985	121189185	11.7219	121179867	121189529	+	ENSSSCT00000005121	ENSSSCG00000004636	TRPM7	intron_10
chr1	121196836	121197036	3.39035	121196837	121197117	+	ENSSSCT00000005121	ENSSSCG00000004636	TRPM7	cds_15
chr1	121199788	121200154	13.6058	121199724	121199879	+	ENSSSCT00000005121	ENSSSCG00000004636	TRPM7	cds_17
chr1	121199788	121200154	13.6058	121199880	121199954	+	ENSSSCT00000005121	ENSSSCG00000004636	TRPM7	intron_17
chr1	121199788	121200154	13.6058	121199955	121200098	+	ENSSSCT00000005121	ENSSSCG00000004636	TRPM7	cds_18
chr1	121199788	121200154	13.6058	121200099	121201526	+	ENSSSCT00000005121	ENSSSCG00000004636	TRPM7	intron_18
chr1	121205023	121205288	15.9701	121203689	121211635	+	ENSSSCT00000005121	ENSSSCG00000004636	TRPM7	intron_20
chr1	121206682	121206958	11.2861	121203689	121211635	+	ENSSSCT00000005121	ENSSSCG00000004636	TRPM7	intron_20
chr1	121211365	121211844	12.1405	121211636	121211810	+	ENSSSCT00000005121	ENSSSCG00000004636	TRPM7	cds_21
chr1	121211365	121211844	12.1405	121211811	121213866	+	ENSSSCT00000005121	ENSSSCG00000004636	TRPM7	intron_21
chr1	121211365	121211844	12.1405	121203689	121211635	+	ENSSSCT00000005121	ENSSSCG00000004636	TRPM7	intron_20
chr1	121223834	121224034	7.53549	121221649	121228158	+	ENSSSCT00000005121	ENSSSCG00000004636	TRPM7	intron_27
chr1	121226425	121226625	12.5592	121221649	121228158	+	ENSSSCT00000005121	ENSSSCG00000004636	TRPM7	intron_27
chr1	121239880	121240080	12.7685	121239700	121239905	+	ENSSSCT00000005121	ENSSSCG00000004636	TRPM7	utr3_2
chr1	121239880	121240080	12.7685	121239906	121243198	+	ENSSSCT00000005121	ENSSSCG00000004636	TRPM7	intron_36
chr1	121243198	121243545	23.7337	121243199	121243250	+	ENSSSCT00000005121	ENSSSCG00000004636	TRPM7	utr3_3
chr1	121243198	121243545	23.7337	121243251	121243345	+	ENSSSCT00000005121	ENSSSCG00000004636	TRPM7	intron_37
chr1	121243198	121243545	23.7337	121243346	121243452	+	ENSSSCT00000005121	ENSSSCG00000004636	TRPM7	utr3_4
chr1	121243198	121243545	23.7337	121243453	121248745	+	ENSSSCT00000005121	ENSSSCG00000004636	TRPM7	intron_38
chr1	121248256	121248456	15.6989	121243453	121248745	+	ENSSSCT00000005121	ENSSSCG00000004636	TRPM7	intron_38
chr1	121249544	121249744	8.50459	121248746	121250211	+	ENSSSCT00000005121	ENSSSCG00000004636	TRPM7	utr3_5
chr1	121249934	121250134	5.4423	121248746	121250211	+	ENSSSCT00000005121	ENSSSCG00000004636	TRPM7	utr3_5
chr1	121414408	121414856	6.59762	121413724	121454890	+	ENSSSCT00000059948	ENSSSCG00000004645	GABPB1	intron_0
chr1	121470650	121470850	4.60502	121464033	121478335	+	ENSSSCT00000059948	ENSSSCG00000004645	GABPB1	intron_5
chr1	121486643	121487045	14.0244	121486643	121486792	+	ENSSSCT00000059948	ENSSSCG00000004645	GABPB1	cds_7
chr1	121486643	121487045	14.0244	121486796	121488229	+	ENSSSCT00000059948	ENSSSCG00000004645	GABPB1	utr3_0
chr1	121783270	121783470	5.86094	121774912	121784214	+	ENSSSCT00000048557	ENSSSCG00000004646	ATP8B4	intron_3
chr1	121832055	121832255	6.90753	121831458	121844176	+	ENSSSCT00000048557	ENSSSCG00000004646	ATP8B4	intron_12
chr1	122542459	122542659	3.00404	122542415	122542480	+	ENSSSCT00000049645	ENSSSCG00000004652	COPS2	utr5_0
chr1	122542459	122542659	3.00404	122542481	122556577	+	ENSSSCT00000049645	ENSSSCG00000004652	COPS2	intron_0
chr1	122548307	122548507	5.4423	122542481	122556577	+	ENSSSCT00000049645	ENSSSCG00000004652	COPS2	intron_0
chr1	122556603	122556803	8.14717	122556578	122556691	+	ENSSSCT00000049645	ENSSSCG00000004652	COPS2	utr5_1
chr1	122556603	122556803	8.14717	122556692	122556778	+	ENSSSCT00000049645	ENSSSCG00000004652	COPS2	intron_1
chr1	122556603	122556803	8.14717	122556779	122556794	+	ENSSSCT00000049645	ENSSSCG00000004652	COPS2	utr5_2
chr1	122556603	122556803	8.14717	122556795	122556812	+	ENSSSCT00000049645	ENSSSCG00000004652	COPS2	cds_0
chr1	122559770	122560029	8.09651	122559770	122559895	+	ENSSSCT00000049645	ENSSSCG00000004652	COPS2	cds_2
chr1	122559770	122560029	8.09651	122559896	122561874	+	ENSSSCT00000049645	ENSSSCG00000004652	COPS2	intron_4
chr1	122561874	122562288	2.88689	122561875	122561964	+	ENSSSCT00000049645	ENSSSCG00000004652	COPS2	cds_3
chr1	122561874	122562288	2.88689	122561965	122562088	+	ENSSSCT00000049645	ENSSSCG00000004652	COPS2	intron_5
chr1	122561874	122562288	2.88689	122562089	122562166	+	ENSSSCT00000049645	ENSSSCG00000004652	COPS2	cds_4
chr1	122561874	122562288	2.88689	122562167	122564659	+	ENSSSCT00000049645	ENSSSCG00000004652	COPS2	intron_6
chr1	122564770	122565006	11.3548	122564660	122564834	+	ENSSSCT00000049645	ENSSSCG00000004652	COPS2	cds_5
chr1	122564770	122565006	11.3548	122564835	122565597	+	ENSSSCT00000049645	ENSSSCG00000004652	COPS2	intron_7
chr1	122565597	122565797	6.23914	122565598	122565776	+	ENSSSCT00000049645	ENSSSCG00000004652	COPS2	cds_6
chr1	122565597	122565797	6.23914	122565777	122565884	+	ENSSSCT00000049645	ENSSSCG00000004652	COPS2	intron_8
chr1	122573298	122573683	28.7472	122572684	122575007	+	ENSSSCT00000049645	ENSSSCG00000004652	COPS2	utr3_0
chr1	122573835	122574035	4.0605	122572684	122575007	+	ENSSSCT00000049645	ENSSSCG00000004652	COPS2	utr3_0
chr1	122651539	122651739	4.68782	122651391	122651677	+	ENSSSCT00000005138	ENSSSCG00000004653	SECISBP2L	intron_4
chr1	122651539	122651739	4.68782	122651678	122651702	+	ENSSSCT00000005138	ENSSSCG00000004653	SECISBP2L	cds_5
chr1	122651539	122651739	4.68782	122651703	122652351	+	ENSSSCT00000005138	ENSSSCG00000004653	SECISBP2L	intron_5
chr1	122652389	122652589	9.00072	122652352	122652467	+	ENSSSCT00000005138	ENSSSCG00000004653	SECISBP2L	cds_6
chr1	122652389	122652589	9.00072	122652468	122656981	+	ENSSSCT00000005138	ENSSSCG00000004653	SECISBP2L	intron_6
chr1	122668324	122668524	5.23298	122668123	122668343	+	ENSSSCT00000005138	ENSSSCG00000004653	SECISBP2L	cds_14
chr1	122668324	122668524	5.23298	122668344	122670325	+	ENSSSCT00000005138	ENSSSCG00000004653	SECISBP2L	intron_14
chr1	122669507	122669707	16.5362	122668344	122670325	+	ENSSSCT00000005138	ENSSSCG00000004653	SECISBP2L	intron_14
chr1	122670325	122670525	1.98589	122670326	122670480	+	ENSSSCT00000005138	ENSSSCG00000004653	SECISBP2L	cds_15
chr1	122670325	122670525	1.98589	122670481	122676729	+	ENSSSCT00000005138	ENSSSCG00000004653	SECISBP2L	intron_15
chr1	122676847	122677047	5.23298	122676730	122676949	+	ENSSSCT00000005138	ENSSSCG00000004653	SECISBP2L	cds_16
chr1	122676847	122677047	5.23298	122676950	122684409	+	ENSSSCT00000005138	ENSSSCG00000004653	SECISBP2L	intron_16
chr1	122684630	122685103	12.136	122684410	122685086	+	ENSSSCT00000005138	ENSSSCG00000004653	SECISBP2L	cds_17
chr1	122684630	122685103	12.136	122685090	122689098	+	ENSSSCT00000005138	ENSSSCG00000004653	SECISBP2L	utr3_0
chr1	122686318	122686518	2.68369	122685090	122689098	+	ENSSSCT00000005138	ENSSSCG00000004653	SECISBP2L	utr3_0
chr1	122687172	122687372	10.1554	122685090	122689098	+	ENSSSCT00000005138	ENSSSCG00000004653	SECISBP2L	utr3_0
chr1	122687634	122687834	9.838	122685090	122689098	+	ENSSSCT00000005138	ENSSSCG00000004653	SECISBP2L	utr3_0
chr1	122688192	122688392	3.34911	122685090	122689098	+	ENSSSCT00000005138	ENSSSCG00000004653	SECISBP2L	utr3_0
chr1	122876313	122876513	6.21059	122876141	122876404	+	ENSSSCT00000005142	ENSSSCG00000004657	CEP152	utr5_0
chr1	122876313	122876513	6.21059	122876405	122882107	+	ENSSSCT00000005142	ENSSSCG00000004657	CEP152	intron_0
chr1	122879290	122879490	3.13979	122876405	122882107	+	ENSSSCT00000005142	ENSSSCG00000004657	CEP152	intron_0
chr1	122887799	122887999	5.65162	122882202	122890074	+	ENSSSCT00000005142	ENSSSCG00000004657	CEP152	intron_1
chr1	122890139	122890881	5.45807	122890075	122890178	+	ENSSSCT00000005142	ENSSSCG00000004657	CEP152	cds_1
chr1	122890139	122890881	5.45807	122890179	122890401	+	ENSSSCT00000005142	ENSSSCG00000004657	CEP152	intron_2
chr1	122890139	122890881	5.45807	122890402	122890474	+	ENSSSCT00000005142	ENSSSCG00000004657	CEP152	cds_2
chr1	122890139	122890881	5.45807	122890475	122890554	+	ENSSSCT00000005142	ENSSSCG00000004657	CEP152	intron_3
chr1	122890139	122890881	5.45807	122890555	122890833	+	ENSSSCT00000005142	ENSSSCG00000004657	CEP152	cds_3
chr1	122890139	122890881	5.45807	122890834	122892013	+	ENSSSCT00000005142	ENSSSCG00000004657	CEP152	intron_4
chr1	122922642	122922842	15.071	122913326	122929422	+	ENSSSCT00000005142	ENSSSCG00000004657	CEP152	intron_11
chr1	122944260	122944460	8.97796	122944189	122944470	+	ENSSSCT00000005142	ENSSSCG00000004657	CEP152	cds_16
chr1	122951382	122951661	5.34091	122951164	122951814	+	ENSSSCT00000005142	ENSSSCG00000004657	CEP152	cds_18
chr1	122978616	122978817	15.0314	122978498	122979531	+	ENSSSCT00000005142	ENSSSCG00000004657	CEP152	cds_25
chr1	122978985	122979259	12.8046	122978498	122979531	+	ENSSSCT00000005142	ENSSSCG00000004657	CEP152	cds_25
chr1	123101905	123102220	16.6962	123101260	123102023	+	ENSSSCT00000005143	ENSSSCG00000004658	FBN1	utr5_0
chr1	123101905	123102220	16.6962	123102024	123102658	+	ENSSSCT00000005143	ENSSSCG00000004658	FBN1	intron_0
chr1	123102658	123103057	12.7906	123102659	123102838	+	ENSSSCT00000005143	ENSSSCG00000004658	FBN1	utr5_1
chr1	123102658	123103057	12.7906	123102839	123103002	+	ENSSSCT00000005143	ENSSSCG00000004658	FBN1	cds_0
chr1	123102658	123103057	12.7906	123103003	123132960	+	ENSSSCT00000005143	ENSSSCG00000004658	FBN1	intron_1
chr1	123110417	123110617	13.6058	123103003	123132960	+	ENSSSCT00000005143	ENSSSCG00000004658	FBN1	intron_1
chr1	123226906	123227106	8.40808	123226884	123227009	+	ENSSSCT00000005143	ENSSSCG00000004658	FBN1	cds_6
chr1	123226906	123227106	8.40808	123227010	123235411	+	ENSSSCT00000005143	ENSSSCG00000004658	FBN1	intron_7
chr1	123235411	123235611	4.50984	123235412	123235537	+	ENSSSCT00000005143	ENSSSCG00000004658	FBN1	cds_7
chr1	123235411	123235611	4.50984	123235538	123241469	+	ENSSSCT00000005143	ENSSSCG00000004658	FBN1	intron_8
chr1	123278413	123278721	2.69828	123278293	123278418	+	ENSSSCT00000005143	ENSSSCG00000004658	FBN1	cds_26
chr1	123278413	123278721	2.69828	123278419	123278521	+	ENSSSCT00000005143	ENSSSCG00000004658	FBN1	intron_27
chr1	123278413	123278721	2.69828	123278522	123278647	+	ENSSSCT00000005143	ENSSSCG00000004658	FBN1	cds_27
chr1	123278413	123278721	2.69828	123278648	123280019	+	ENSSSCT00000005143	ENSSSCG00000004658	FBN1	intron_28
chr1	123283648	123283848	7.18755	123283539	123283664	+	ENSSSCT00000005143	ENSSSCG00000004658	FBN1	cds_30
chr1	123283648	123283848	7.18755	123283665	123291810	+	ENSSSCT00000005143	ENSSSCG00000004658	FBN1	intron_31
chr1	123291810	123292010	1.91652	123291811	123291933	+	ENSSSCT00000005143	ENSSSCG00000004658	FBN1	cds_31
chr1	123291810	123292010	1.91652	123291934	123292070	+	ENSSSCT00000005143	ENSSSCG00000004658	FBN1	intron_32
chr1	123300322	123300733	5.73944	123300323	123300391	+	ENSSSCT00000005143	ENSSSCG00000004658	FBN1	cds_37
chr1	123300322	123300733	5.73944	123300392	123300486	+	ENSSSCT00000005143	ENSSSCG00000004658	FBN1	intron_38
chr1	123300322	123300733	5.73944	123300487	123300612	+	ENSSSCT00000005143	ENSSSCG00000004658	FBN1	cds_38
chr1	123300322	123300733	5.73944	123300613	123302047	+	ENSSSCT00000005143	ENSSSCG00000004658	FBN1	intron_39
chr1	123320206	123320406	6.58459	123320200	123320328	+	ENSSSCT00000005143	ENSSSCG00000004658	FBN1	cds_46
chr1	123320206	123320406	6.58459	123320329	123321294	+	ENSSSCT00000005143	ENSSSCG00000004658	FBN1	intron_47
chr1	123332566	123332766	4.21008	123332450	123332572	+	ENSSSCT00000005143	ENSSSCG00000004658	FBN1	cds_53
chr1	123332566	123332766	4.21008	123332573	123333872	+	ENSSSCT00000005143	ENSSSCG00000004658	FBN1	intron_54
chr1	123348431	123348631	4.3957	123343540	123354805	+	ENSSSCT00000005143	ENSSSCG00000004658	FBN1	intron_62
chr1	123359513	123359713	3.72257	123359179	123359565	+	ENSSSCT00000005143	ENSSSCG00000004658	FBN1	cds_64
chr1	123607353	123607553	7.42909	123607338	123607546	+	ENSSSCT00000040489	ENSSSCG00000004661	MYEF2	cds_1
chr1	123607353	123607553	7.42909	123607547	123608775	+	ENSSSCT00000040489	ENSSSCG00000004661	MYEF2	intron_1
chr1	123608777	123608977	3.75026	123608776	123608835	+	ENSSSCT00000040489	ENSSSCG00000004661	MYEF2	cds_2
chr1	123608777	123608977	3.75026	123608836	123610155	+	ENSSSCT00000040489	ENSSSCG00000004661	MYEF2	intron_2
chr1	123614495	123614695	4.9865	123614481	123614672	+	ENSSSCT00000040489	ENSSSCG00000004661	MYEF2	cds_4
chr1	123614495	123614695	4.9865	123614673	123615338	+	ENSSSCT00000040489	ENSSSCG00000004661	MYEF2	intron_4
chr1	123623495	123624033	4.51911	123623462	123623530	+	ENSSSCT00000040489	ENSSSCG00000004661	MYEF2	cds_10
chr1	123623495	123624033	4.51911	123623531	123623833	+	ENSSSCT00000040489	ENSSSCG00000004661	MYEF2	intron_10
chr1	123623495	123624033	4.51911	123623834	123623932	+	ENSSSCT00000040489	ENSSSCG00000004661	MYEF2	cds_11
chr1	123623495	123624033	4.51911	123623933	123626357	+	ENSSSCT00000040489	ENSSSCG00000004661	MYEF2	intron_11
chr1	123634405	123634783	21.9688	123634401	123634561	+	ENSSSCT00000040489	ENSSSCG00000004661	MYEF2	cds_14
chr1	123634405	123634783	21.9688	123634565	123638236	+	ENSSSCT00000040489	ENSSSCG00000004661	MYEF2	utr3_0
chr1	123635358	123635622	8.08095	123634565	123638236	+	ENSSSCT00000040489	ENSSSCG00000004661	MYEF2	utr3_0
chr1	123636046	123636246	13.1871	123634565	123638236	+	ENSSSCT00000040489	ENSSSCG00000004661	MYEF2	utr3_0
chr1	126237040	126237877	6.58048	126237032	126237404	+	ENSSSCT00000042133	ENSSSCG00000004668	SLC30A4	utr5_0
chr1	126237040	126237877	6.58048	126237405	126237795	+	ENSSSCT00000042133	ENSSSCG00000004668	SLC30A4	cds_0
chr1	126237040	126237877	6.58048	126237796	126244913	+	ENSSSCT00000042133	ENSSSCG00000004668	SLC30A4	intron_0
chr1	126244260	126244460	4.65216	126237796	126244913	+	ENSSSCT00000042133	ENSSSCG00000004668	SLC30A4	intron_0
chr1	126245013	126245217	6.60364	126244914	126245060	+	ENSSSCT00000042133	ENSSSCG00000004668	SLC30A4	cds_1
chr1	126245013	126245217	6.60364	126245061	126257520	+	ENSSSCT00000042133	ENSSSCG00000004668	SLC30A4	intron_1
chr1	126246247	126246447	16.9549	126245061	126257520	+	ENSSSCT00000042133	ENSSSCG00000004668	SLC30A4	intron_1
chr1	126247794	126247994	6.90753	126245061	126257520	+	ENSSSCT00000042133	ENSSSCG00000004668	SLC30A4	intron_1
chr1	126252921	126253121	7.85211	126245061	126257520	+	ENSSSCT00000042133	ENSSSCG00000004668	SLC30A4	intron_1
chr1	126260442	126260655	5.06257	126259617	126261750	+	ENSSSCT00000042133	ENSSSCG00000004668	SLC30A4	intron_3
chr1	126260442	126260655	5.06257	126260374	126260482	+	ENSSSCT00000050765	ENSSSCG00000036905	NA	cds_1
chr1	126260442	126260655	5.06257	126260483	126260507	+	ENSSSCT00000050765	ENSSSCG00000036905	NA	intron_1
chr1	126260442	126260655	5.06257	126260508	126260776	+	ENSSSCT00000050765	ENSSSCG00000036905	NA	cds_2
chr1	126260909	126261109	3.54194	126259617	126261750	+	ENSSSCT00000042133	ENSSSCG00000004668	SLC30A4	intron_3
chr1	126262726	126262932	3.92542	126262626	126262760	+	ENSSSCT00000042133	ENSSSCG00000004668	SLC30A4	cds_5
chr1	126262726	126262932	3.92542	126262761	126263696	+	ENSSSCT00000042133	ENSSSCG00000004668	SLC30A4	intron_5
chr1	126263696	126264544	11.6296	126263697	126263848	+	ENSSSCT00000042133	ENSSSCG00000004668	SLC30A4	cds_6
chr1	126263696	126264544	11.6296	126263852	126268096	+	ENSSSCT00000042133	ENSSSCG00000004668	SLC30A4	utr3_0
chr1	126264999	126265913	4.33756	126263852	126268096	+	ENSSSCT00000042133	ENSSSCG00000004668	SLC30A4	utr3_0
chr1	126266899	126267476	5.6844	126263852	126268096	+	ENSSSCT00000042133	ENSSSCG00000004668	SLC30A4	utr3_0
chr1	126267702	126267974	5.23951	126263852	126268096	+	ENSSSCT00000042133	ENSSSCG00000004668	SLC30A4	utr3_0
chr1	126361927	126362127	2.02371	126361880	126362034	+	ENSSSCT00000005158	ENSSSCG00000004672	GATM	utr5_0
chr1	126361927	126362127	2.02371	126362035	126362103	+	ENSSSCT00000005158	ENSSSCG00000004672	GATM	cds_0
chr1	126361927	126362127	2.02371	126362104	126363609	+	ENSSSCT00000005158	ENSSSCG00000004672	GATM	intron_0
chr1	126363739	126363939	4.90332	126363610	126363828	+	ENSSSCT00000005158	ENSSSCG00000004672	GATM	cds_1
chr1	126363739	126363939	4.90332	126363829	126369888	+	ENSSSCT00000005158	ENSSSCG00000004672	GATM	intron_1
chr1	126369888	126370088	3.42703	126369889	126370084	+	ENSSSCT00000005158	ENSSSCG00000004672	GATM	cds_2
chr1	126369888	126370088	3.42703	126370085	126371100	+	ENSSSCT00000005158	ENSSSCG00000004672	GATM	intron_2
chr1	126374406	126374606	4.64458	126374356	126374419	+	ENSSSCT00000005158	ENSSSCG00000004672	GATM	cds_6
chr1	126374406	126374606	4.64458	126374420	126374867	+	ENSSSCT00000005158	ENSSSCG00000004672	GATM	intron_6
chr1	126374867	126375067	10.0587	126374868	126374984	+	ENSSSCT00000005158	ENSSSCG00000004672	GATM	cds_7
chr1	126374867	126375067	10.0587	126374985	126377724	+	ENSSSCT00000005158	ENSSSCG00000004672	GATM	intron_7
chr1	126377724	126377924	11.3328	126377725	126377834	+	ENSSSCT00000005158	ENSSSCG00000004672	GATM	cds_8
chr1	126377724	126377924	11.3328	126377838	126382617	+	ENSSSCT00000005158	ENSSSCG00000004672	GATM	utr3_0
chr1	126549775	126549975	2.11948	126549762	126550259	+	ENSSSCT00000005160	ENSSSCG00000004674	NA	cds_0
chr1	126561048	126561248	12.7945	126560453	126562605	+	ENSSSCT00000005160	ENSSSCG00000004674	NA	intron_1
chr1	126568926	126569126	5.8498	126566138	126569832	+	ENSSSCT00000005160	ENSSSCG00000004674	NA	intron_4
chr1	126569931	126570424	5.66112	126569833	126570016	+	ENSSSCT00000005160	ENSSSCG00000004674	NA	cds_5
chr1	126569931	126570424	5.66112	126570020	126570655	+	ENSSSCT00000005160	ENSSSCG00000004674	NA	utr3_0
chr1	126614832	126615032	2.47235	126614476	126615180	+	ENSSSCT00000005163	ENSSSCG00000004677	DUOXA1	intron_6
chr1	126623418	126623618	2.98889	126623328	126623494	+	ENSSSCT00000038251	ENSSSCG00000004678	DUOX2	cds_5
chr1	126623418	126623618	2.98889	126623495	126623851	+	ENSSSCT00000038251	ENSSSCG00000004678	DUOX2	intron_5
chr1	126638260	126638460	3.97177	126638245	126638477	+	ENSSSCT00000038251	ENSSSCG00000004678	DUOX2	cds_28
chr1	126640644	126640844	2.53125	126639767	126642480	+	ENSSSCT00000038251	ENSSSCG00000004678	DUOX2	utr3_0
chr1	126902194	126902394	3.94097	126901988	126902415	+	ENSSSCT00000022579	ENSSSCG00000004684	SPG11	cds_0
chr1	126905389	126905589	7.74481	126905336	126905520	+	ENSSSCT00000022579	ENSSSCG00000004684	SPG11	cds_1
chr1	126905389	126905589	7.74481	126905521	126906616	+	ENSSSCT00000022579	ENSSSCG00000004684	SPG11	intron_1
chr1	126906616	126906816	4.65216	126906617	126906841	+	ENSSSCT00000022579	ENSSSCG00000004684	SPG11	cds_2
chr1	126948765	126948965	5.15509	126948753	126948918	+	ENSSSCT00000022579	ENSSSCG00000004684	SPG11	cds_20
chr1	126948765	126948965	5.15509	126948919	126950633	+	ENSSSCT00000022579	ENSSSCG00000004684	SPG11	intron_20
chr1	126974229	126974429	16.6136	126974115	126974329	+	ENSSSCT00000022579	ENSSSCG00000004684	SPG11	cds_28
chr1	126974229	126974429	16.6136	126974330	126975557	+	ENSSSCT00000022579	ENSSSCG00000004684	SPG11	intron_28
chr1	126975557	126975757	3.31218	126975558	126976311	+	ENSSSCT00000022579	ENSSSCG00000004684	SPG11	cds_29
chr1	126976017	126976217	5.82269	126975558	126976311	+	ENSSSCT00000022579	ENSSSCG00000004684	SPG11	cds_29
chr1	126982006	126982206	18.2108	126976312	126985984	+	ENSSSCT00000022579	ENSSSCG00000004684	SPG11	intron_29
chr1	126987405	126987605	2.94835	126987246	126987444	+	ENSSSCT00000022579	ENSSSCG00000004684	SPG11	cds_31
chr1	126987405	126987605	2.94835	126987445	126987862	+	ENSSSCT00000022579	ENSSSCG00000004684	SPG11	intron_31
chr1	126987984	126988184	8.42997	126987863	126987997	+	ENSSSCT00000022579	ENSSSCG00000004684	SPG11	cds_32
chr1	126987984	126988184	8.42997	126987998	126990422	+	ENSSSCT00000022579	ENSSSCG00000004684	SPG11	intron_32
chr1	126990422	126990622	7.57228	126990423	126990556	+	ENSSSCT00000022579	ENSSSCG00000004684	SPG11	cds_33
chr1	126990422	126990622	7.57228	126990557	126991321	+	ENSSSCT00000022579	ENSSSCG00000004684	SPG11	intron_33
chr1	126991351	126991551	11.8183	126991322	126991429	+	ENSSSCT00000022579	ENSSSCG00000004684	SPG11	cds_34
chr1	126991351	126991551	11.8183	126991430	126994321	+	ENSSSCT00000022579	ENSSSCG00000004684	SPG11	intron_34
chr1	126994321	126994521	2.91347	126994322	126994490	+	ENSSSCT00000022579	ENSSSCG00000004684	SPG11	cds_35
chr1	126994321	126994521	2.91347	126994491	126994939	+	ENSSSCT00000022579	ENSSSCG00000004684	SPG11	intron_35
chr1	127638877	127639081	12.3635	127638843	127638911	+	ENSSSCT00000058863	ENSSSCG00000004694	FRMD5	cds_8
chr1	127638877	127639081	12.3635	127638912	127639830	+	ENSSSCT00000058863	ENSSSCG00000004694	FRMD5	intron_11
chr1	127639830	127640081	16.2031	127639831	127639937	+	ENSSSCT00000058863	ENSSSCG00000004694	FRMD5	cds_9
chr1	127639830	127640081	16.2031	127639938	127646955	+	ENSSSCT00000058863	ENSSSCG00000004694	FRMD5	intron_12
chr1	127640320	127640520	10.3098	127639938	127646955	+	ENSSSCT00000058863	ENSSSCG00000004694	FRMD5	intron_12
chr1	127640831	127641031	12.6171	127639938	127646955	+	ENSSSCT00000058863	ENSSSCG00000004694	FRMD5	intron_12
chr1	127646983	127647869	18.0255	127646956	127647299	+	ENSSSCT00000058863	ENSSSCG00000004694	FRMD5	cds_10
chr1	127646983	127647869	18.0255	127647300	127647478	+	ENSSSCT00000058863	ENSSSCG00000004694	FRMD5	intron_13
chr1	127646983	127647869	18.0255	127647479	127647523	+	ENSSSCT00000058863	ENSSSCG00000004694	FRMD5	cds_11
chr1	127646983	127647869	18.0255	127647527	127650662	+	ENSSSCT00000058863	ENSSSCG00000004694	FRMD5	utr3_0
chr1	127649199	127649399	4.74198	127647527	127650662	+	ENSSSCT00000058863	ENSSSCG00000004694	FRMD5	utr3_0
chr1	127649564	127649764	5.48716	127647527	127650662	+	ENSSSCT00000058863	ENSSSCG00000004694	FRMD5	utr3_0
chr1	127741638	127741838	3.47143	127741608	127741686	+	ENSSSCT00000066231	ENSSSCG00000040383	MFAP1	cds_0
chr1	127741638	127741838	3.47143	127741687	127746551	+	ENSSSCT00000066231	ENSSSCG00000040383	MFAP1	intron_0
chr1	127747956	127748156	4.47536	127747897	127748026	+	ENSSSCT00000066231	ENSSSCG00000040383	MFAP1	cds_2
chr1	127747956	127748156	4.47536	127748027	127748573	+	ENSSSCT00000066231	ENSSSCG00000040383	MFAP1	intron_2
chr1	127748573	127748814	4.60325	127748574	127748761	+	ENSSSCT00000066231	ENSSSCG00000040383	MFAP1	cds_3
chr1	127748573	127748814	4.60325	127748762	127749866	+	ENSSSCT00000066231	ENSSSCG00000040383	MFAP1	intron_3
chr1	127750192	127750393	4.59724	127750075	127750235	+	ENSSSCT00000066231	ENSSSCG00000040383	MFAP1	cds_5
chr1	127750192	127750393	4.59724	127750236	127752033	+	ENSSSCT00000066231	ENSSSCG00000040383	MFAP1	intron_5
chr1	127752033	127752233	6.22749	127752034	127752193	+	ENSSSCT00000066231	ENSSSCG00000040383	MFAP1	cds_6
chr1	127752033	127752233	6.22749	127752194	127755266	+	ENSSSCT00000066231	ENSSSCG00000040383	MFAP1	intron_6
chr1	127759689	127759914	8.35824	127755637	127760475	+	ENSSSCT00000066231	ENSSSCG00000040383	MFAP1	utr3_0
chr1	127814576	127814996	3.38173	127814797	127814892	+	ENSSSCT00000005191	ENSSSCG00000004701	NA	utr5_0
chr1	127814576	127814996	3.38173	127814893	127815086	+	ENSSSCT00000005191	ENSSSCG00000004701	NA	intron_0
chr1	127822749	127822949	6.18154	127822612	127826892	+	ENSSSCT00000005191	ENSSSCG00000004701	NA	intron_9
chr1	127823541	127823741	6.07262	127822612	127826892	+	ENSSSCT00000005191	ENSSSCG00000004701	NA	intron_9
chr1	127823943	127824143	13.8151	127822612	127826892	+	ENSSSCT00000005191	ENSSSCG00000004701	NA	intron_9
chr1	127824775	127824975	12.3498	127822612	127826892	+	ENSSSCT00000005191	ENSSSCG00000004701	NA	intron_9
chr1	127870991	127871665	38.4784	127870935	127871029	+	ENSSSCT00000050838	ENSSSCG00000004704	PPIP5K1	utr5_2
[truncated: 93,752 more rows]
